# Supplementary material for: Multifaceted conserved functions of Notch during post-embryonic neurogenesis in the annelid Platynereis
Source: EMBO Rep. 2026 Apr 1;27(9):2345–68. doi: 10.1038/s44319-026-00731-6 (PMC13172424; doi:10.1038/s44319-026-00731-6)
Supplement: Supplementary file 1 — Table EV1 [file 44319_2026_731_MOESM1_ESM.xlsx]

## Sheet: Table EV1
	Table EV1: Accession and detailed information about the RNA-seq data produced in this study.
	Detailed information for each dataset includes: (i) the name of the sample, (ii) the data type (short read,
	read length), (iii) the permanent links to data and accession numbers.
	Se= single end, rep= replicate; bp=base pairs
	Sample Name	Data type	Accession raw data	Accesssion transcriptome
	DMSO_1dpa_rep1	se 75bp	SAMEA113602991	http://www.ebi.ac.uk/ena/data/view/HCAW01000001
	DMSO_1dpa_rep2	se 75bp	SAMEA113602992
	DMSO_1dpa_rep3	se 75bp	SAMEA113602993
	DMSO_2dpa_rep1	se 75bp	SAMEA113602994
	DMSO_2dpa_rep2	se 75bp	SAMEA113602995
	DMSO_2dpa_rep3	se 75bp	SAMEA113602996
	LY_1dpa_rep1	se 75bp	SAMEA113602997
	LY_1dpa_rep2	se 75bp	SAMEA113602998
	LY_1dpa_rep3	se 75bp	SAMEA113602999
	LY_2dpa_rep1	se 75bp	SAMEA113603000
	LY_2dpa_rep2	se 75bp	SAMEA113603001
	LY_2dpa_rep3	se 75bp	SAMEA113603002
