# Supplementary material for: Multifaceted conserved functions of Notch during post-embryonic neurogenesis in the annelid Platynereis
Source: EMBO Rep. 2026 Apr 1;27(9):2345–68. doi: 10.1038/s44319-026-00731-6 (PMC13172424; doi:10.1038/s44319-026-00731-6)
Supplement: Supplementary file 2 — Table EV2 [file 44319_2026_731_MOESM2_ESM.xlsx]

## Sheet: Table EV2
	Table EV2: Putative members and targets of the DCC/Netrin pathway
	Name of the putative target genes, their functions and associated references are indicated. Homologous genes in Platynereis were identified, when present (identifiers are from Paré et al., 2023). None of them are differentially expressed (or DEG) at 1 or 2 dpa. dpa = days post amputation
	Putative target genes / substrates	Function	Reference(s)	Platynereis ID	DEG_1dpa	DEG_2dpa
	DCC	Netrin receptor, axon guidance, neuron survival/death	10.1016/j.pbiomolbio.2015.04.001; 10.1038/s41418-022-01091-z	1717	No	No
	Neogenin	Netrin receptor, axon guidance, neuron survival	10.1128/MCB.02114-07; 10.1016/j.ydbio.2006.06.018
	DSCAM	Netrin receptor		3336	No	No
	Netrin	netrin-1 (neuron migration); netrin-4 (neuron maturation)	10.1016/j.pbiomolbio.2015.04.001; 10.3389/fcell.2020.590009	11161	No	No
	UNC5-A	Netrin receptor; regulate axon guidance	https://www.sciencedirect.com/topics/neuroscience/unc-5	4478	No	No
	UNC5-C	Netrin receptor	10.1126/sciadv.abe4499
	Commissureless	axon guidance	10.1016/j.neuron.2015.08.006	No orthologous gene
	Src	Src family kinases (SFKs), downstream of Netrin-1 signaling via DCC	10.1242/dev.044529	14379	No	No
	Fyn	Src family kinases (SFKs), downstream of Netrin-1 signaling via DCC	10.1242/dev.044529
	Lck	Src family kinases (SFKs), downstream of Netrin-1 signaling via DCC	10.1242/dev.044529	15365	No	No
	Fibronectin (FN1)	cell adhesion, cell motility	10.1038/s41598-019-40886-y; 10.18632/oncotarget.19969	23263	No	No
	integrin alpha-2	cell adhesion (receptor for laminin, collagen, collagen C-propeptides, fibronectin and E-cadherin)	10.1038/s41598-019-40886-y	3750	No	No
	integrin alpha-5	receptor for fibronectin and fibrinogen	10.1038/s41598-019-40886-y
	integrin beta-1	cell adhesion	10.1038/s41598-019-40886-y	7202	No	No
	L1 cell adhesion molecule (L1CAM)	cell adhesion, transmembrane signals, neuronal migration, axonal growth and fasciculation, and synaptogenesis.	10.1038/s41598-019-40886-y; 10.4161/cam.20832; 10.1523/JNEUROSCI.18-10-03749.1998	2063	No	No
	ANXA1	inflammatory response	10.1038/s41598-019-40886-y	13813	No	No
	NOX1	production of ROS	10.1038/s41598-019-40886-y	12682	No	No
	RhoA	Rho GTPases	10.1083/jcb.200405053	49348	No	No
	Rac1	Rho GTPases	10.1083/jcb.200405053	49630	No	No
	Cdc42	Rho GTPases	10.1083/jcb.200405053	49909	No	No
	Nck1	adaptor of Rho GTPases	10.1083/jcb.200405053	20926	No	No
	Trio	guanine nucleotide exchange factors (GEFs)	10.1242/dev.044529	456	No	No
	Dock1	guanine nucleotide exchange factors (GEFs)	10.1242/dev.044529	845	No	No
	Pak1	serine/threonine kinase	10.1242/dev.044529	15018	No	No
	ENA/VASP	actin-binding protein	10.1242/dev.044529	9594	No	No
	N-WASP	actin-binding protein	10.1242/dev.044529	13674	No	No
