# Supplementary material for: Multifaceted conserved functions of Notch during post-embryonic neurogenesis in the annelid Platynereis
Source: EMBO Rep. 2026 Apr 1;27(9):2345–68. doi: 10.1038/s44319-026-00731-6 (PMC13172424; doi:10.1038/s44319-026-00731-6)
Supplement: Supplementary file 3 — Table EV3 [file 44319_2026_731_MOESM3_ESM.xlsx]

## Sheet: Table EV3
	Table EV3: Information regarding in situ hybridization (WMISH) probes
	Accession number of the gene, reference of the study which initially used this probe and plasmids used for cloning
	Gene Name	accession number	reference	DOI	plasmid
	Notch	AM114766	Raible, F. et al. 2005	10.1126/science.1119089	pCMVSport6
	Delta	KP293866	Gazave, E. et al. 2017	10.1098/rsob.160242	PCR2.1
	DSL1	KP293870	Gazave, E. et al. 2017	10.1098/rsob.160242	PCR2.1
	DSL2	KP293871	Gazave, E. et al. 2017	10.1098/rsob.160242	PCR2.1
	DSL3	KP293872	Gazave, E. et al. 2017	10.1098/rsob.160242	PCR2.1
	Nrarp	KP293864	Gazave, E. et al. 2017	10.1098/rsob.160242	PCR2.1
	Presenilin	KP293862	Gazave, E. et al. 2017	10.1098/rsob.160242	PCR2.1
	Hes1	KC999039	Gazave, E. et al. 2014	10.1186/2041-9139-5-29	PCR2.1
	Hes2	KC999040	Gazave, E. et al. 2014	10.1186/2041-9139-5-29	PCR2.1
	Hes3	KC999041	Gazave, E. et al. 2014	10.1186/2041-9139-5-29	PCR2.1
	Hes4	KC999042	Gazave, E. et al. 2014	10.1186/2041-9139-5-29	PCR2.1
	Hes5	KC999043	Gazave, E. et al. 2014	10.1186/2041-9139-5-29	PCR2.1
	Hes6	KC999044	Gazave, E. et al. 2014	10.1186/2041-9139-5-29	PCR2.1
	Hes8	KC999046	Gazave, E. et al. 2014	10.1186/2041-9139-5-29	PCR2.1
	Hes10	KC999048	Gazave, E. et al. 2014	10.1186/2041-9139-5-29	PCR2.1
	Hes11	KC999049	Gazave, E. et al. 2014	10.1186/2041-9139-5-29	PCR2.1
	Hes12	KC999050	Gazave, E. et al. 2014	10.1186/2041-9139-5-29	PCR2.1
	Hes13	KC999051	Gazave, E. et al. 2014	10.1186/2041-9139-5-29	PCR2.1
	Hey	KC999052	Gazave, E. et al. 2014	10.1186/2041-9139-5-29	PCR2.1
	Acs1	FM163169	Simionato, E. et al. 2008	10.1186/1471-2148-8-170	pCMV-Sport6
	Acs2	GU169413	Tomer, R. et al. 2010	10.1016/j.cell.2010.07.043	pCMV-Sport6
	Ngn	FM163172	Simionato, E. et al. 2008	10.1186/1471-2148-8-170	pCMV-Sport6
	Elav	EF384209	Denes, A. S. et al. 2007	10.1016/j.cell.2007.02.040	pCMV-Sport6
	Collier	GU169416	Demilly, A. et al. 2011	10.1371/journal.pone.0021213	PCR2.1
	Syt	EF544397	Tessmar-Raible, K. et al. 2007	10.1016/j.cell.2007.04.041	pCMV-Sport6
	VAchT	EF384217	Denes, A. S. et al. 2007	10.1016/j.cell.2007.02.040	pCMV-Sport6
	VGluT	GU169424	Tomer, R. et al. 2010	10.1016/j.cell.2010.07.043	PCR2.1
	Hox3	DQ366681	Kulakova, M. et al. 2007	10.1007/s00427-006-0119-y	PCR2.1
	Evx	DQ188195	de Rosa, R. et al. 2005	10.1111/j.1525-142X.2005.05061.x	PCR2.1
	PiwiB	MK089779	Planques, A. et al. 2018	10.1016/j.ydbio.2018.11.004	PCR2.1
	Myc	KC999055	Gazave, E. et al. 2013	10.1016/j.ydbio.2013.07.013	PCR2.1
	Nanos	AM076486	Rebscher, N. et al. 2007	10.1016/j.ydbio.2007.03.521	PCR2.1
	Engrailed	AJ582392	Prud'homme, B. et al. 2003	10.1016/j.cub.2003.10.006	PCR2.1
	Wnt1	AJ491796	Prud'homme, B. et al. 2002	10.1016/s0960-9822(02)01068-0	PCR2.1
	Cdx	DQ188196	de Rosa, R. et al. 2005	10.1111/j.1525-142X.2005.05061.x	PCR2.1
	Dlx	AM114774	Raible, F. et al. 2005	10.1126/science.1119089	PCR2.1
	FoxA	AM114771	Raible, F. et al. 2005	10.1126/science.1119089	PCR2.1
	Twist	KF241717	Pfeifer, K. et al. 2013	10.1007/s00427-013-0448-6	PCR2.1
	Troponin I		Steinmetz, P. 2006	10.17192/z2006.0790	pCMV-Sport6
