# Supplementary material for: Multifaceted conserved functions of Notch during post-embryonic neurogenesis in the annelid Platynereis
Source: EMBO Rep. 2026 Apr 1;27(9):2345–68. doi: 10.1038/s44319-026-00731-6 (PMC13172424; doi:10.1038/s44319-026-00731-6)
Supplement: Supplementary file 4 — Table EV4 [file 44319_2026_731_MOESM4_ESM.xlsx]

## Sheet: Feuil1
	Table EV4: List of the exact p-values associated to figures. The figure names, conditions and exact p-values for the statistical tests are provided.
	Figure	Condition	exact p-value
	Figure 2A	DMSO R2 vs LY5 R2 1dpa	1-10^(-15)
		DMSO R1 vs LY5 R1 3dpa	1,236.10^(-10)
		DMSO R2 vs LY5 R2 3dpa	2,619.10^(-9)
		DMSO R1 vs LY5 R1 4dpa	4,450.10^(-11)
		DMSO R2 vs LY5 R2 4dpa	3,743.10^(-8)
		DMSO R1 vs LY5 R1 5dpa	3,166.10^(-10)
		DMSO R2 vs LY5 R2 5dpa	1,860.10^(-13)
	Figure EV4B	DMSO vs LY5 0 -> 5 dpa	7,396.10^(-7)
		DMSO vs LY5 1 -> 5dpa	2,835.10^(-6)
		DMSO vs LY5 2 -> 5dpa	7,396.10^(-7)
		DMSO vs LY5 0 -> 8dpa	7,396.10^(-7)
		DMSO vs LY5 1 -> 8dpa	2,835.10^(-6)
		DMSO vs LY5 2 -> 8dpa	2,219.10^(-6)
		DMSO vs LY5 0 -> 10dpa	1,479.10^(-6)
		DMSO vs LY5 1 -> 10dpa	2,835.10^(-6)
		DMSO vs LY5 2 -> 10dpa	7,396.10^(-7)
		DMSO vs LY5 3 -> 10dpa	1,331.10^(-5)
		DMSO vs LY5 4 -> 10dpa	8,505.10^(-6)
	Appendix Figure S2A	DMSO vs LY1 1dpa	1-10^(-15)
		DMSO vs LY5 1dpa	1-10^(-15)
		DMSO vs LY10 1dpa	1-10^(-15)
		DMSO vs LY1 2dpa	1-10^(-15)
		DMSO vs LY10 5dpa	5,567.10^(-5)
	Appendix Figure S2B	DMSO vs RO5 1dpa	1-10^(-15)
		DMSO vs RO10 1dpa	1-10^(-15)
		DMSO vs RO10 2dpa	1,514.10^(-5)
		DMSO vs RO5 3dpa	9,154.10^(-6)
		DMSO vs RO10 3dpa	1,708.10^(-6)
		DMSO vs RO5 4dpa	2,255.10^(-8)
		DMSO vs RO10 4dpa	2,818.10^(-9)
		DMSO vs RO5 5dpa	2,255.10^(-8)
		DMSO vs RO10 5dpa	2,818.10^(-9)
	Appendix Figure S2C	DMSO vs DAPT40 1dpa	1-10^(-15)
	Appendix Figure S7A	DMSO vs PP2 2dpa	3,394.10^(-8)
		DMSO vs PP2 3dpa	1,658.10^(-6)
		DMSO vs PP2 5dpa	2,204.10^(-10)
