# Supplementary material for: Multifaceted conserved functions of Notch during post-embryonic neurogenesis in the annelid Platynereis
Source: EMBO Rep. 2026 Apr 1;27(9):2345–68. doi: 10.1038/s44319-026-00731-6 (PMC13172424; doi:10.1038/s44319-026-00731-6)
Supplement: Supplementary file 8 — Data Set EV2 [file 44319_2026_731_MOESM8_ESM.xlsx]

## Sheet: legend
	Dataset EV2: List of differentially expressed genes (DEGs) between LY-411575 and DMSO conditions at 1 dpa.
	A gene is considered as differentially expressed with an FDR < 0.05 and a logFC > 1 or < -1. The table includes various annotations (BLAST) and GO terms. dpa= day post amputation

## Sheet: DEG_DMSO_1dpavsLY_1dpa
	logFC	logCPM	LR	PValue	FDR	mouse	blastx	blastp	GOterms
PladumEVm022248	4.48352886928113	4.69100278949557	280.926668675699	4.71693781303247e-63	1.65691874558392e-58	sp|A2A7Z8|ADCL3_MOUSE Arylacetamide deacetylase-like 3 OS=Mus musculus OX=10090 GN=Aadacl3 PE=3 SV=1	ADCL3_MOUSE ADCL3_MOUSE ADCL3_MOUSE ADCL3_MOUSE ADCL3_MOUSE ADCL3_MOUSE ADCL3_MOUSE NCEH1_BOVIN NCEH1_BOVIN ADCL3_MOUSE	ADCL3_MOUSE ADCL3_MOUSE ADCL3_MOUSE ADCL3_MOUSE ADCL3_MOUSE ADCL3_MOUSE ADCL3_MOUSE NCEH1_BOVIN NCEH1_BOVIN ADCL3_MOUSE	GO:0016021 GO:0016021 GO:0016021 GO:0016021 GO:0016021 GO:0016021 GO:0016021 GO:0005783 GO:0005783 GO:0016021
PladumEVm051697	5.29697738689065	4.29352142889435	247.45484123459	9.31790743459205e-56	1.63655067227457e-51	sp|P61205|ARF3_MOUSE ADP-ribosylation factor 3 OS=Mus musculus OX=10090 GN=Arf3 PE=2 SV=2	ARF3_TAKRU ARF3_TAKRU ARF3_TAKRU ARF_DUGJA ARF1_DICDI ARF3_TAKRU ARF3_TAKRU ARF1_DICDI ARF3_TAKRU ARF3_TAKRU ARF3_TAKRU ARF1_DICDI ARF_DUGJA	ARF3_TAKRU ARF3_TAKRU ARF3_TAKRU ARF_DUGJA ARF1_DICDI ARF3_TAKRU ARF3_TAKRU ARF1_DICDI ARF3_TAKRU ARF3_TAKRU ARF3_TAKRU ARF1_DICDI ARF1_DICDI	GO:0005794 GO:0005794 GO:0005794 GO:0005794 GO:0005794 GO:0005794 GO:0005794 GO:0005794 GO:0005794 GO:0005794 GO:0005794 GO:0005794 GO:0005794
PladumEVm016437	3.23579827159673	3.21899351123579	217.449716267089	3.25596662903293e-49	3.81241132593465e-45	tr|Q9WV19|Q9WV19_MOUSE Cytochrome P450, family 2, subfamily g, polypeptide 1 OS=Mus musculus OX=10090 GN=Cyp2g1 PE=2 SV=1	CP2J2_HUMAN CP2G1_RAT CP2J2_HUMAN CP2J2_HUMAN CP2J2_HUMAN CP2G1_RAT CP2G1_RAT CP2G1_RAT CP2U1_HUMAN CP2U1_HUMAN CP2G1_RAT	CP2J2_HUMAN CP2G1_RAT CP2J2_HUMAN CP2J2_HUMAN CP2J2_HUMAN CP2G1_RAT CP2G1_RAT CP2G1_RAT CP2U1_BOVIN CP2U1_BOVIN CP2G1_RAT	GO:0005737 GO:0005737 GO:0005737 GO:0005737 GO:0005737 GO:0005737 GO:0005737 GO:0005737 GO:0005737 GO:0005737 GO:0005737
PladumEVm005722	3.03854573989535	3.395278403362	215.359870954862	9.30169665629561e-49	8.1685174611424e-45	sp|Q9JI39|ABCBA_MOUSE ATP-binding cassette sub-family B member 10, mitochondrial OS=Mus musculus OX=10090 GN=Abcb10 PE=1 SV=1	ABCB1_DICDI ABCB1_DICDI ABCB1_DICDI	ABCB1_DICDI ABCB1_DICDI ABCB1_DICDI	GO:0016021 GO:0016021 GO:0016021
PladumEVm053942	-4.41802265362863	4.65532157711063	213.46865129406	2.40510022327462e-48	1.68967911085935e-44	.	. . . . . . . . . . . . . . . . . .	. . . . . . . . . . . . PQT3_ARATH . . . . .	. . . . . . . . . . . . . . . . . .
PladumEVm017982	6.77359938026084	5.10836941350666	212.958140377327	3.10816724506206e-48	1.81967651362158e-44	.	I23O1_RAT I23O1_RAT I23O1_RAT I23O1_RAT . I23O1_RAT I23O1_RAT	. . . . . . .	GO:0005737 GO:0005737 GO:0005737 GO:0005737 . GO:0005737 GO:0005737
PladumEVm026805	-3.33847188988759	4.25534094187681	207.436653223852	4.97887726388353e-47	2.49847173783481e-43	sp|Q8VIF2|PRS42_MOUSE Serine protease 42 OS=Mus musculus OX=10090 GN=Prss42 PE=1 SV=1	HABP2_HUMAN HABP2_HUMAN HABP2_HUMAN HABP2_HUMAN HABP2_HUMAN HABP2_HUMAN	HABP2_HUMAN HABP2_HUMAN HABP2_HUMAN HABP2_HUMAN HABP2_HUMAN HABP2_HUMAN	GO:0005576 GO:0005576 GO:0005576 GO:0005576 GO:0005576 GO:0005576
PladumEVm040283	3.21965109005894	5.81740017845502	191.461015076272	1.52555993252442e-43	6.69854296872318e-40	sp|P97875|JDP2_MOUSE Jun dimerization protein 2 OS=Mus musculus OX=10090 GN=Jdp2 PE=1 SV=2	JDP2_HUMAN JDP2_HUMAN JDP2_HUMAN JDP2_HUMAN JDP2_HUMAN JDP2_HUMAN JDP2_HUMAN .	FOS_TETFL FOS_TAKRU FOS_TAKRU FOS_TAKRU FOS_TAKRU FOS_TETFL FOS_TETFL .	GO:0000785 GO:0000785 GO:0000785 GO:0000785 GO:0000785 GO:0000785 GO:0000785 .
PladumEVm013553	4.86550679079125	5.04476257634776	191.216676508751	1.72488914799997e-43	6.73224234464389e-40	sp|P23927|CRYAB_MOUSE Alpha-crystallin B chain OS=Mus musculus OX=10090 GN=Cryab PE=1 SV=2	CRYAA_DIDVI . CRYAA_DIDVI CRYAA_RHEAM CRYAA_DIDVI CRYAA_RHEAM CRYAA_DIDVI CRYAA_RHEAM CRYAA_DIDVI CRYAA_DIDVI CRYAA_RHEAM	. SPEN_DROME . . . . . . . . .	GO:0005737 . GO:0005737 GO:0005737 GO:0005737 GO:0005737 GO:0005737 GO:0005737 GO:0005737 GO:0005737 GO:0005737
PladumEVm047370	-3.13388166720274	6.3860449709832	186.950414443821	1.47237143382389e-42	5.17199913559318e-39	.	. . . . . . . . . . . . . . . . . . . . . . . . . . . . . . . . . . . . . . . . . . . . . . . . . . . .	. . . . . . . . . . . . . . . . . . . . . RIC1_DANRE . . . . . . . . . . RIC1_DANRE . . . . . RIC1_DANRE . . . . . . . . . . . . .	. . . . . . . . . . . . . . . . . . . . . . . . . . . . . . . . . . . . . . . . . . . . . . . . . . . .
PladumEVm018416	2.70901177373096	3.66830403171838	164.520040155976	1.16454707890792e-37	3.71882229461803e-34	sp|Q8CHQ0|FBX4_MOUSE F-box only protein 4 OS=Mus musculus OX=10090 GN=Fbxo4 PE=1 SV=2	FBX4_BOVIN RL37_ICTPU RL371_DROME RL371_DROME RL371_DROME RL371_DROME	FBX4_BOVIN FBX4_BOVIN FBX4_MOUSE . FBX4_BOVIN SKP2_MOUSE	GO:0005737 GO:0005840 GO:0022625 GO:0022625 GO:0022625 GO:0022625
PladumEVm015436	2.68099460233335	4.73363267485849	153.870788322176	2.47153528246997e-35	7.23480165561023e-32	sp|O09158|CP3AP_MOUSE Cytochrome P450 3A25 OS=Mus musculus OX=10090 GN=Cyp3a25 PE=1 SV=1	CP3AP_MOUSE CP3AO_SHEEP CP3AL_CALJA CP9F2_DROME CP3A2_RAT CP3AL_CALJA CP3AL_CALJA CP3AA_MESAU CP3AC_CANLF CP3AS_BOVIN CP3AL_CALJA CP3AP_MOUSE CP3AP_MOUSE CP3AL_CALJA CP3AL_CALJA CP3A8_MACFA CP3AP_MOUSE	CP3AO_SHEEP CP3AO_SHEEP CP3AO_SHEEP CP6D3_MUSDO CP3AO_SHEEP CP3AA_MESAU CP3A2_RAT CP3AA_MESAU CP3A2_RAT CP3AS_BOVIN CP3AO_SHEEP CP3AO_SHEEP CP3AO_SHEEP CP3AO_SHEEP CP3AL_CALJA CP3AL_CALJA CP3AO_SHEEP	GO:0005789 GO:0005789 GO:0005789 GO:0005789 GO:0005789 GO:0005789 GO:0005789 GO:0005789 GO:0005789 GO:0005789 GO:0005789 GO:0005789 GO:0005789 GO:0005789 GO:0005789 GO:0005789 GO:0005789
PladumEVm025421	2.67027211650371	4.35868035521365	150.974361624	1.06167579427885e-34	2.86872966351024e-31	sp|Q91WV7|SLC31_MOUSE Neutral and basic amino acid transport protein rBAT OS=Mus musculus OX=10090 GN=Slc3a1 PE=1 SV=1	MAL2_DROVI MAL2_DROVI . RTJK_DROME . . RAB1A_LYMST RAB1A_LYMST RTJK_DROME	RTJK_DROME MAL2_DROVI . RTJK_DROME . . RAB1A_LYMST . RTJK_DROME	GO:0032450 GO:0032450 . GO:0003964 . . GO:0005783 GO:0005783 GO:0003964
PladumEVm028923	3.09077036561552	4.22369746499258	146.538581049308	9.89921492243763e-34	2.48378373271762e-30	sp|Q9DC53|CPNE8_MOUSE Copine-8 OS=Mus musculus OX=10090 GN=Cpne8 PE=2 SV=3	CPNA1_CAEEL CPNA1_CAEEL CPNA1_CAEEL CPNA2_CAEEL CPNA2_CAEEL CPNA2_CAEEL CPNA1_CAEEL CPNA1_CAEEL CPNA1_CAEEL CPNA1_CAEEL CPNA2_CAEEL CPNA2_CAEEL CPNA1_CAEEL	CPNA1_CAEEL CPNA1_CAEEL RGLG4_ARATH CPNA1_CAEEL CPNA2_CAEEL CPNA2_CAEEL CPNA1_CAEEL CPNA1_CAEEL CPNA1_CAEEL CPNA1_CAEEL CPNA2_CAEEL CPNA2_CAEEL CPNA1_CAEEL	GO:0009925 GO:0009925 GO:0009925 . . . GO:0009925 GO:0009925 GO:0009925 GO:0009925 . . GO:0009925
PladumEVm030309	-2.57710325793682	3.96732701123359	142.979749078766	5.9382527819966e-33	1.39062003648796e-29	sp|P35428|HES1_MOUSE Transcription factor HES-1 OS=Mus musculus OX=10090 GN=Hes1 PE=1 SV=1	HES1B_XENLA HES1B_XENLA HES1B_XENLA HES1B_XENLA HES1B_XENLA HES1B_XENLA HES1B_XENLA HES1B_XENLA HES1B_XENLA HES1B_XENLA HES1B_XENLA HES1B_XENLA	HES4B_XENLA HES4B_XENLA HES4B_XENLA HES4B_XENLA HES4B_XENLA HES4B_XENLA HES4A_XENLA HES4B_XENLA HES4B_XENLA HES4B_XENLA HES1A_XENLA HES4B_XENLA	GO:0005634 GO:0005634 GO:0005634 GO:0005634 GO:0005634 GO:0005634 GO:0005634 GO:0005634 GO:0005634 GO:0005634 GO:0005634 GO:0005634
PladumEVm016416	2.51222180520983	4.27928928600898	138.723563994493	5.0623204022983e-32	1.11140080482208e-28	tr|Q9WV19|Q9WV19_MOUSE Cytochrome P450, family 2, subfamily g, polypeptide 1 OS=Mus musculus OX=10090 GN=Cyp2g1 PE=2 SV=1	CP2J2_HUMAN CP2BB_CANLF CP2J2_HUMAN CP2J2_HUMAN CP2G1_RAT CP2J2_HUMAN CP2J2_HUMAN CP2J2_HUMAN CP2J2_HUMAN CP2J2_HUMAN CP2J2_HUMAN CP2J2_HUMAN CP2J2_HUMAN CP2J2_HUMAN CP2J2_HUMAN CP2U1_HUMAN CP2U1_HUMAN	CP2J2_HUMAN CP2BB_CANLF CP2J2_HUMAN CP2J2_HUMAN CP2G1_RAT CP2U1_HUMAN CP2J2_HUMAN CP2J2_HUMAN CP2J2_HUMAN CP2J2_HUMAN CP2J2_HUMAN CP2J2_HUMAN CP2J2_HUMAN CP2J2_HUMAN CP2J2_HUMAN CP2U1_HUMAN CP2U1_HUMAN	GO:0005737 GO:0005737 GO:0005737 GO:0005737 GO:0005737 GO:0005737 GO:0005737 GO:0005737 GO:0005737 GO:0005737 GO:0005737 GO:0005737 GO:0005737 GO:0005737 GO:0005737 GO:0005737 GO:0005737
PladumEVm061919	-2.32092205061185	6.2737723279058	137.636577022697	8.75125146786621e-32	1.80826594301021e-28	.	. . . . . . . . . . . .	. . . . . . . . . . . .	. . . . . . . . . . . .
PladumEVm045566	3.42405052878643	9.32912647403529	136.829150887834	1.31419606071632e-31	2.5646536124879e-28	sp|Q9JHF7|HPGDS_MOUSE Hematopoietic prostaglandin D synthase OS=Mus musculus OX=10090 GN=Hpgds PE=1 SV=3	GST5_CAEEL GST5_CAEEL GST1_ASCSU HPGDS_CHICK GST1_ASCSU GST_NOTSL GST1_ASCSU GST1_ASCSU GST_NOTSL GST1_ASCSU GST5_CAEEL GST5_CAEEL HPGDS_CHICK GST5_CAEEL SCRY4_ENTDO GST1_ASCSU HPGDS_CHICK GST1_ASCSU HPGDS_CHICK GST1_ASCSU GST1_ASCSU GST1_ASCSU GST1_ASCSU GST_NOTSL	SCRY4_ENTDO GST5_CAEEL GST1_ASCSU HPGDS_CHICK GST1_ASCSU GST_NOTSL GST1_ASCSU GST1_ASCSU GST_NOTSL GST1_ASCSU GST5_CAEEL GST5_CAEEL HPGDS_CHICK GST5_CAEEL SCRY4_ENTDO GST1_ASCSU SCR11_NOTSL GST1_ASCSU HPGDS_CHICK GST1_ASCSU GST1_ASCSU GST1_ASCSU GST1_ASCSU .	GO:0004364 GO:0004364 GO:0005903 GO:0005829 GO:0005903 GO:0005737 GO:0005903 GO:0005903 GO:0005737 GO:0005903 GO:0004364 GO:0004364 GO:0005829 GO:0004364 GO:0005212 GO:0005903 GO:0005829 GO:0005903 GO:0005829 GO:0005903 GO:0005903 GO:0005903 GO:0005903 GO:0005737
PladumEVm045311	-3.42053414490198	3.62180412594182	136.281669870781	1.73142003477471e-31	3.20103113481744e-28	.	. . . .	. . . .	. . . .
PladumEVm015182	2.26379870018531	6.94262637746363	126.643079311284	2.22377063455992e-29	3.90571955400931e-26	sp|Q9JMA7|CP341_MOUSE Cytochrome P450 3A41 OS=Mus musculus OX=10090 GN=Cyp3a41a PE=1 SV=2	CP3AB_MOUSE CP3A2_RAT CP3AE_CAVPO CP341_MOUSE CP3A2_RAT THAS_PIG CP341_MOUSE CP341_MOUSE CP341_MOUSE CP341_MOUSE CP3A1_RAT CP341_MOUSE CP3A9_RAT CP3AB_MOUSE CP3A9_RAT CP3A1_RAT CP3AB_MOUSE CP3A2_RAT CP341_MOUSE CP3A9_RAT CP3A2_RAT CP3AE_CAVPO CP3A2_RAT CP3A2_RAT CP3AC_CANLF CP3AG_MOUSE CP3A9_RAT CP3AG_MOUSE CP3A2_RAT CP3A6_RABIT CP3A9_RAT CP4FC_HUMAN CP3AB_MOUSE CP341_MOUSE CP3AG_MOUSE CP341_MOUS…	CP3AB_MOUSE CP3A2_RAT CP3AE_CAVPO CP3AB_MOUSE CP3A2_RAT THAS_PIG CP3AB_MOUSE CP3AB_MOUSE CP3AB_MOUSE CP341_MOUSE CP3A9_RAT CP341_MOUSE CP3AB_MOUSE CP3AB_MOUSE CP3AB_MOUSE CP3A9_RAT CP3AB_MOUSE CP3A2_RAT CP341_MOUSE CP3AB_MOUSE CP3A2_RAT CP3AT_PIG CP3A2_RAT CP3A6_RABIT CP3AC_CANLF CP3AG_MOUSE CP3A9_RAT CP3AG_MOUSE CP3AO_SHEEP CP3AO_SHEEP CP3AO_SHEEP CP4FC_HUMAN CP3AB_MOUSE CP3A2_RAT CP3AG_MOUSE CP…	GO:0005789 GO:0005789 GO:0005789 GO:0005789 GO:0005789 GO:0005789 GO:0005789 GO:0005789 GO:0005789 GO:0005789 GO:0005789 GO:0005789 GO:0005789 GO:0005789 GO:0005789 GO:0005789 GO:0005789 GO:0005789 GO:0005789 GO:0005789 GO:0005789 GO:0005789 GO:0005789 GO:0005789 GO:0005789 GO:0005789 GO:0005789 GO:0005789 GO:0005789 GO:0005789 GO:0005789 GO:0016324 GO:0005789 GO:0005789 GO:0005789 GO:0005789 GO:…
PladumEVm016424	3.23594516114074	2.31814255006589	118.121366426657	1.63096665415511e-27	2.72814122192888e-24	tr|Q9WV19|Q9WV19_MOUSE Cytochrome P450, family 2, subfamily g, polypeptide 1 OS=Mus musculus OX=10090 GN=Cyp2g1 PE=2 SV=1	CP2J2_HUMAN CP2J2_HUMAN CP2J2_HUMAN CP2G1_RAT CP2G1_RAT CP2G1_RAT CP2G1_RAT CP2J2_HUMAN CP2J2_HUMAN CP2G1_RAT CP2G1_RAT CP2G1_RAT	CP2J2_HUMAN CP2J2_HUMAN CP2J2_HUMAN CP2G1_RAT CP2G1_RAT CP2G1_RAT CP2G1_RAT CP2J2_HUMAN CP2J2_HUMAN CP2G1_RAT CP2G1_RAT CP2G1_RAT	GO:0005737 GO:0005737 GO:0005737 GO:0005737 GO:0005737 GO:0005737 GO:0005737 GO:0005737 GO:0005737 GO:0005737 GO:0005737 GO:0005737
PladumEVm040119	1.83623899783707	4.81413203790473	116.187097274188	4.32506683034635e-27	6.90575557043529e-24	sp|Q61335|BAP31_MOUSE B-cell receptor-associated protein 31 OS=Mus musculus OX=10090 GN=Bcap31 PE=1 SV=4	BAP31_HUMAN BAP31_HUMAN BAP31_HUMAN BAP31_HUMAN BAP31_HUMAN	BAP31_HUMAN BAP31_HUMAN BAP31_HUMAN BAP31_HUMAN BAP31_HUMAN	GO:0030136 GO:0030136 GO:0030136 GO:0030136 GO:0030136
PladumEVm018936	4.58231147298217	0.808540876504866	114.289002920668	1.12635673132146e-26	1.72024056091864e-23	sp|Q9D154|ILEUA_MOUSE Leukocyte elastase inhibitor A OS=Mus musculus OX=10090 GN=Serpinb1a PE=1 SV=1	ILEU_XENTR ILEU_XENTR	ILEU_XENTR SPI2_VACCW	GO:0005737 GO:0005737
PladumEVm060572	2.46120950596246	3.44877353917757	111.558812282352	4.46365352061914e-26	6.53311488411619e-23	.	YA03_SCHPO YA03_SCHPO YA03_SCHPO YA03_SCHPO YA03_SCHPO . YA03_SCHPO YA03_SCHPO YA03_SCHPO YA03_SCHPO YA03_SCHPO YA03_SCHPO	YA03_SCHPO YA03_SCHPO YA03_SCHPO YA03_SCHPO YA03_SCHPO . YA03_SCHPO YA03_SCHPO YA03_SCHPO YA03_SCHPO YA03_SCHPO YA03_SCHPO	GO:0005737 GO:0005737 GO:0005737 GO:0005737 GO:0005737 . GO:0005737 GO:0005737 GO:0005737 GO:0005737 GO:0005737 GO:0005737
PladumEVm097343	-2.94085742359754	3.46728947355957	110.485118645904	7.67191711335668e-26	1.07796572976352e-22	.	. . . . . . .	. . . . . . .	. . . . . . .
PladumEVm015907	2.85228984462404	1.4667717299492	110.210911654202	8.81003077398636e-26	1.1902690422993e-22	sp|Q64459|CP3AB_MOUSE Cytochrome P450 3A11 OS=Mus musculus OX=10090 GN=Cyp3a11 PE=1 SV=1	CP3AV_MESAU CP3AV_MESAU CP3AV_MESAU	CP3AV_MESAU CP3AV_MESAU CP3AV_MESAU	GO:0005789 GO:0005789 GO:0005789
PladumEVm024997	2.61181291303872	4.5599364081229	104.569142430496	1.51802611851045e-24	1.97495198018209e-21	sp|P52430|PON1_MOUSE Serum paraoxonase/arylesterase 1 OS=Mus musculus OX=10090 GN=Pon1 PE=1 SV=2	PON1_RABIT PON1_RABIT PON1_RABIT PON1_RABIT PON1_RABIT PON1_RABIT PON1_RABIT PON1_RABIT PON1_RABIT PON1_RABIT PON1_RABIT PON3_RABIT	PON1_RABIT PON1_RABIT PON1_RABIT PON1_RABIT PON1_RABIT PON1_RABIT PON1_RABIT PON1_RABIT PON1_RABIT PON1_RABIT PON1_RABIT PON3_RABIT	GO:0034364 GO:0034364 GO:0034364 GO:0034364 GO:0034364 GO:0034364 GO:0034364 GO:0034364 GO:0034364 GO:0034364 GO:0034364 GO:0005615
PladumEVm024667	3.77978146797938	3.79129959272518	103.066328917077	3.24113103870823e-24	4.06611464273943e-21	sp|Q9R1J0|NSDHL_MOUSE Sterol-4-alpha-carboxylate 3-dehydrogenase, decarboxylating OS=Mus musculus OX=10090 GN=Nsdhl PE=1 SV=1	ARI1_YEAST ARI1_YEAST ARI1_YEAST ARI1_YEAST ARI1_YEAST ARI1_YEAST YGD9_YEAST YGD9_YEAST YGD9_YEAST DFRA_MAIZE DFRA_MAIZE ARI1_YEAST YGD9_YEAST ARI1_YEAST ARI1_YEAST ARI1_YEAST PAR1_ROSHC ARI1_YEAST ARI1_YEAST YGD9_YEAST YGD9_YEAST ANRPN_VITVI PAR1_ROSHC	ARI1_YEAST ARI1_YEAST ARI1_YEAST ARI1_YEAST ARI1_YEAST ARI1_YEAST YGD9_YEAST YGD9_YEAST YGD9_YEAST TKPR1_ARATH TKPR1_ARATH ARI1_YEAST YGD9_YEAST ARI1_YEAST ARI1_YEAST ARI1_YEAST PAR1_ROSHC ARI1_YEAST ARI1_YEAST ARI1_YEAST YGD9_YEAST ANRPN_VITVI PAR1_ROSHC	GO:0005737 GO:0005737 GO:0005737 GO:0005737 GO:0005737 GO:0005737 GO:0005737 GO:0005737 GO:0005737 GO:0045552 GO:0045552 GO:0005737 GO:0005737 GO:0005737 GO:0005737 GO:0005737 GO:0016491 GO:0005737 GO:0005737 GO:0005737 GO:0005737 GO:0033729 GO:0016491
PladumEVm098962	-2.02204529587534	3.39945357845464	101.733153964289	6.35281634260486e-24	7.69501309195451e-21	.	.	.	.
PladumEVm031309	2.46522708207001	3.99565447995402	100.857876229513	9.88260527472781e-24	1.15715425161788e-20	.	. . . . . .	. . . . . .	. . . . . .
PladumEVm011122	3.53551368830404	2.98465853068251	100.042177720179	1.49185973232829e-23	1.69046957475794e-20	sp|Q9CXI3|MOXD1_MOUSE DBH-like monooxygenase protein 1 OS=Mus musculus OX=10090 GN=Moxd1 PE=1 SV=1	MOXD1_DANRE MOXD1_DANRE MOXD1_DANRE MOXD1_DANRE MOXD1_DANRE MOXD1_DANRE MOXD1_DANRE MOXD1_DANRE MOXD1_DANRE MOXD1_DANRE MOXD1_DANRE MOXD1_DANRE MOXD1_DANRE MOXD1_HUMAN MOXD1_HUMAN MOXD1_HUMAN MOXD1_HUMAN MOXD1_DANRE MOXD1_DANRE	MOXD1_DANRE MOXD1_DANRE MOXD1_DANRE MOXD1_DANRE MOXD1_DANRE MOXD1_DANRE MOXD1_DANRE MOXD1_DANRE MOXD1_DANRE MOXD1_DANRE MOXD1_DANRE MOXD1_DANRE MOXD1_DANRE MOXD1_HUMAN MOXD1_HUMAN MOXD1_HUMAN MOXD1_HUMAN MOXD1_DANRE MOXD1_DANRE	GO:0005789 GO:0005789 GO:0005789 GO:0005789 GO:0005789 GO:0005789 GO:0005789 GO:0005789 GO:0005789 GO:0005789 GO:0005789 GO:0005789 GO:0005789 GO:0005789 GO:0005789 GO:0005789 GO:0005789 GO:0005789 GO:0005789
PladumEVm031587	1.73581734758062	5.58941286004107	99.3395402565901	2.12718373907692e-23	2.33504947507985e-20	sp|Q99LJ6|GPX7_MOUSE Glutathione peroxidase 7 OS=Mus musculus OX=10090 GN=Gpx7 PE=1 SV=1	GPX7_MOUSE GPX7_MOUSE	GPX7_BOVIN GPX7_MOUSE	GO:0005783 GO:0005783
PladumEVm015265	-2.36638719794134	2.08015298471404	99.1711437675889	2.3159713052383e-23	2.4652461830032e-20	sp|P35428|HES1_MOUSE Transcription factor HES-1 OS=Mus musculus OX=10090 GN=Hes1 PE=1 SV=1	HES1A_XENLA HES1A_XENLA HES1A_XENLA HES1A_XENLA	HES1A_XENLA HES1B_XENLA DPN_DROME DPN_DROME	GO:0005634 GO:0005634 GO:0005634 GO:0005634
PladumEVm071382	-1.95725013777138	5.20037686825448	99.0510093180025	2.46081057903531e-23	2.54237921205215e-20	.	. . . . . . .	EST1A_MOUSE . . . EST1A_MOUSE . .	. . . . . . .
PladumEVm032554	2.48733601935332	3.32694704113473	96.9075376589751	7.26416069512269e-23	7.29051922107356e-20	sp|Q8BYK4|RDH12_MOUSE Retinol dehydrogenase 12 OS=Mus musculus OX=10090 GN=Rdh12 PE=2 SV=1	RDH12_HUMAN RDH14_HUMAN RDH14_MOUSE RDH12_HUMAN RDH14_MOUSE RDH12_HUMAN	RDH12_HUMAN RDH14_HUMAN RDH14_MOUSE RDH12_HUMAN RDH14_MOUSE RDH12_HUMAN	GO:0005789 GO:0005829 GO:0005829 GO:0005789 GO:0005829 GO:0005789
PladumEVm070357	2.16995112055852	4.7799806179549	96.8502153776826	7.47754055166927e-23	7.29621019329129e-20	tr|Q3UW09|Q3UW09_MOUSE Serine peptidase inhibitor, Kunitz type, 3 OS=Mus musculus OX=10090 GN=Spint3 PE=2 SV=1	VKT1_ANTEL VKT1_ANTEL VKT1_ANTEL VKT1_ANTEL VKT1_ANTEL VKT1_ANTEL VKT1_ANTEL VKT1_ANTEL	VKT1_ANTEL VKT1_ANTEL VKT1_ANTEL VKT1_ANTEL VKT1_ANTEL VKT1_ANTEL VKT1_ANTEL VKT1_ANTEL	GO:0005576 GO:0005576 GO:0005576 GO:0005576 GO:0005576 GO:0005576 GO:0005576 GO:0005576
PladumEVm032615	2.52938732037421	3.46324420083281	96.5527029492679	8.68995854188802e-23	8.25005874867299e-20	sp|Q3UMF9|FAXC_MOUSE Failed axon connections homolog OS=Mus musculus OX=10090 GN=Faxc PE=2 SV=1	FAXC_XENTR FAXC_XENTR FAXC_XENTR	FAXC_XENTR FAXC_XENTR FAXC_XENTR	GO:0005737 GO:0005737 GO:0005737
PladumEVm101984	-1.90127148299736	4.83249762896183	96.1411292159298	1.06979136362439e-22	9.88909506053529e-20	.	. . .	. . .	. . .
PladumEVm033225	2.02500041926009	5.6079515750465	95.0638727501776	1.84340395170361e-22	1.66033975926904e-19	.	. . . . . .	. . . . . .	. . . . . .
PladumEVm012772	3.28483592090554	2.80890702913357	94.9542274788769	1.94838718272135e-22	1.71102491418632e-19	sp|Q9CXI3|MOXD1_MOUSE DBH-like monooxygenase protein 1 OS=Mus musculus OX=10090 GN=Moxd1 PE=1 SV=1	MOXD1_DANRE MOXD1_DANRE MOXD1_DANRE MOXD1_DANRE MOXD1_DANRE MOXD1_DANRE MOXD1_DANRE MOXD1_DANRE MOXD1_DANRE	MOXD1_DANRE MOXD1_DANRE MOXD1_DANRE MOXD1_DANRE MOXD1_DANRE MOXD1_DANRE MOXD1_DANRE MOXD1_DANRE MOXD1_DANRE	GO:0005789 GO:0005789 GO:0005789 GO:0005789 GO:0005789 GO:0005789 GO:0005789 GO:0005789 GO:0005789
PladumEVm064753	2.04126562409877	2.72271218490506	94.8196745949668	2.08542608266075e-22	1.78670151233229e-19	sp|Q99J56|DERL1_MOUSE Derlin-1 OS=Mus musculus OX=10090 GN=Derl1 PE=1 SV=1	DERL1_PONAB	DERL1_PONAB	GO:0005789
PladumEVm005430	3.98146837258689	3.03921489840466	94.5133780567197	2.43441559432671e-22	2.03604087099796e-19	sp|Q9Z1K6|ARI2_MOUSE E3 ubiquitin-protein ligase ARIH2 OS=Mus musculus OX=10090 GN=Arih2 PE=1 SV=1	DEAHB_ARATH DEAHB_ARATH R144A_XENTR R144A_XENTR DEAHB_ARATH DEAHB_ARATH DEAHB_ARATH DEAHB_ARATH DEAHB_ARATH DEAHB_ARATH	DEAHB_ARATH DEAHB_ARATH R144A_XENTR R144A_XENTR DEAHB_ARATH DEAHB_ARATH DEAHB_ARATH DEAHB_ARATH DEAHB_ARATH DEAHB_ARATH	GO:0009507 GO:0009507 GO:0005737 GO:0005737 GO:0009507 GO:0009507 GO:0009507 GO:0009507 GO:0009507 GO:0009507
PladumEVm022594	2.42169723944161	4.05766958674666	94.2830172597919	2.7348667091351e-22	2.23413169515787e-19	.	. . . . . .	. . . . . .	. . . . . .
PladumEVm015580	4.01432351146978	5.66799118766141	94.1648104733997	2.9031626152257e-22	2.31771348147802e-19	.	. . . . . . . . . . . . . . . . . . . . . . . . . . . . . .	. . . PKG1_ADECR . . . . . . . . . . . . . . . . . . . . . . . . . .	. . . . . . . . . . . . . . . . . . . . . . . . . . . . . .
PladumEVm037147	1.70328894426384	3.95510152078267	93.7479146463875	3.58379496622849e-22	2.79751035063796e-19	sp|Q99LJ8|NGBR_MOUSE Dehydrodolichyl diphosphate synthase complex subunit Nus1 OS=Mus musculus OX=10090 GN=Nus1 PE=2 SV=1	NGBR_DANRE	NGBR_DANRE	GO:1904423
PladumEVm023823	2.51594991043631	4.76829048367568	91.5638337232911	1.08049846780218e-21	8.25101514749724e-19	.	. . . . . . . . . . . . . . . . . .	. . . . . . . . . . . . . . . . . .	. . . . . . . . . . . . . . . . . .
PladumEVm070140	-3.3359560972634	4.81373709543023	91.3428545100031	1.20815591046198e-21	9.02955163123363e-19	.	. . . .	. . . .	. . . .
PladumEVm022636	3.27296132887405	1.52337153685876	91.2748643370091	1.25038913415186e-21	9.15050398236505e-19	sp|Q80YV4|PANK4_MOUSE 4'-phosphopantetheine phosphatase OS=Mus musculus OX=10090 GN=Pank4 PE=1 SV=2	PANK2_ORYSJ PANK2_ORYSJ PANK4_MACFA PANK2_ORYSJ PANK2_ORYSJ PANK2_ORYSJ PANK2_ORYSJ	PANK2_ORYSJ PANK2_ORYSJ PANK4_MACFA PANK2_ORYSJ PANK2_ORYSJ PANK2_ORYSJ PANK2_ORYSJ	GO:0005829 GO:0005829 GO:0005737 GO:0005829 GO:0005829 GO:0005829 GO:0005829
PladumEVm070047	2.42078792617021	3.0833010353188	86.0034908930399	1.79618280029543e-20	1.28764312706077e-17	sp|Q64459|CP3AB_MOUSE Cytochrome P450 3A11 OS=Mus musculus OX=10090 GN=Cyp3a11 PE=1 SV=1	CP3AB_MOUSE CP3A1_RAT	CP3AB_MOUSE CP341_MOUSE	GO:0005789 GO:0005789
PladumEVm075919	-3.38827443089072	3.57326017283888	85.6607378291561	2.13612385541415e-20	1.50071245338266e-17	.	. . .	. . .	. . .
PladumEVm032627	2.63324817353856	3.52344134104603	85.0752082341441	2.8722943995225e-20	1.97833500729464e-17	sp|Q3UMF9|FAXC_MOUSE Failed axon connections homolog OS=Mus musculus OX=10090 GN=Faxc PE=2 SV=1	FAXC_XENTR FAXC_XENTR	FAXC_XENTR FAXC_XENTR	GO:0005737 GO:0005737
PladumEVm041312	1.98229859994274	5.37498300226438	84.7302317434837	3.41981254861129e-20	2.31014914221286e-17	tr|Q3TMX5|Q3TMX5_MOUSE Mesencephalic astrocyte-derived neurotrophic factor OS=Mus musculus OX=10090 GN=Manf PE=1 SV=1	ARMET_DROAN ARMET_DROAN ARMET_DROWI	ARMET_DROWI ARMET_DROWI ARMET_DROWI	GO:0005783 GO:0005783 GO:0005783
PladumEVm048242	3.69619588171733	0.488982246300002	83.2039969390751	7.40079228557786e-20	4.9050496342546e-17	tr|F8VPQ6|F8VPQ6_MOUSE Alkaline phosphatase OS=Mus musculus OX=10090 GN=Alpi PE=1 SV=1	PPBI1_RAT PPBI1_RAT	PPBI1_RAT PPBI1_RAT	GO:0031225 GO:0031225
PladumEVm085757	-3.70593992715771	2.49484900988802	82.8168000601663	9.00216086831052e-20	5.85590564483599e-17	.	. . . .	. . . .	. . . .
PladumEVm017644	-2.59622180749182	2.86582563356299	82.1443426997124	1.26502435524144e-19	8.07936555028474e-17	.	. . .	. . .	. . .
PladumEVm028668	4.88730729117804	2.29676167685639	82.0591338490125	1.32075400503026e-19	8.28466534548174e-17	sp|Q922Q1|MARC2_MOUSE Mitochondrial amidoxime reducing component 2 OS=Mus musculus OX=10090 GN=Mtarc2 PE=1 SV=1	MARC2_RAT MARC2_RAT MARC2_RAT MARC2_RAT MARC2_RAT MARC2_RAT MARC2_RAT MARC2_RAT MARC2_RAT	MARC2_RAT MARC2_RAT MARC2_RAT MARC2_RAT MARC2_RAT MARC2_RAT MARC2_RAT MARC2_RAT MARC2_RAT	GO:0005741 GO:0005741 GO:0005741 GO:0005741 GO:0005741 GO:0005741 GO:0005741 GO:0005741 GO:0005741
PladumEVm019194	2.67943651326601	3.79274231531714	81.8777112200569	1.44772777778696e-19	8.92181292110922e-17	.	. . . . . . . .	CO1A2_BOVIN CO1A2_BOVIN . CO1A2_BOVIN CO1A2_BOVIN . CO1A2_BOVIN CO1A2_BOVIN	. . . . . . . .
PladumEVm010603	2.37266890364446	2.02384724159332	81.2055475413117	2.03420146040714e-19	1.2319895637883e-16	sp|P58283|RN216_MOUSE E3 ubiquitin-protein ligase RNF216 OS=Mus musculus OX=10090 GN=Rnf216 PE=1 SV=3	RN216_MOUSE	RN216_MOUSE	GO:0005829
PladumEVm024181	1.64377013550751	6.67174088139005	80.8274664631588	2.46310537698297e-19	1.46646614537764e-16	sp|P01101|FOS_MOUSE Proto-oncogene c-Fos OS=Mus musculus OX=10090 GN=Fos PE=1 SV=1	FOSL_DROYA FOSL_DROYA . . FOSL_DROYA FOSL_DROYA FOSL_DROYA FOSL_DROYA . . . . . . FOSL_DROYA . . FOSL_DROYA FOSL_DROYA FOSL_DROYA FOSL_DROYA FOSL_DROYA FOSL_DROYA FOSL1_RAT .	FOS_CYPCA FOS_CYPCA FOSL_DROER . FOS_CYPCA FOS_CYPCA FOS_CYPCA FOS_CYPCA FOSL_DROER FOSL1_RAT FOSL_DROER FOSL1_RAT FOSL1_RAT FOSL_DROER FOS_CYPCA FOSL_DROER . FOS_CYPCA FOSL_DROMO FOS_CYPCA FOS_CYPCA FOS_CYPCA FOS_CYPCA FOSL1_RAT .	GO:0005634 GO:0005634 . . GO:0005634 GO:0005634 GO:0005634 GO:0005634 . . . . . . GO:0005634 . . GO:0005634 GO:0005634 GO:0005634 GO:0005634 GO:0005634 GO:0005634 GO:0005829 .
PladumEVm031671	2.54023141427108	1.37957012489988	79.8621845453256	4.0145692335667e-19	2.31630965527679e-16	sp|Q9D020|5NT3A_MOUSE Cytosolic 5'-nucleotidase 3A OS=Mus musculus OX=10090 GN=Nt5c3a PE=1 SV=4	5NT3_DANRE 5NT3_DANRE 5NT3_DANRE 5NT3_DANRE 5NT3_DANRE 5NT3_DANRE 5NT3_DANRE	5NT3_DANRE 5NT3_DANRE 5NT3_DANRE 5NT3_DANRE 5NT3_DANRE 5NT3_DANRE 5NT3_DANRE	GO:0005737 GO:0005737 GO:0005737 GO:0005737 GO:0005737 GO:0005737 GO:0005737
PladumEVm025552	-2.44290154595725	1.56734572170123	79.8583336283933	4.02240125749093e-19	2.31630965527679e-16	sp|P35428|HES1_MOUSE Transcription factor HES-1 OS=Mus musculus OX=10090 GN=Hes1 PE=1 SV=1	HES1A_XENLA HES1A_XENLA HES1A_XENLA HES1A_XENLA HES1A_XENLA HES1A_XENLA HES1A_XENLA HES1A_XENLA HES1A_XENLA HES1A_XENLA HES1A_XENLA	HES1A_XENLA HES1A_XENLA HES1A_XENLA HES1A_XENLA HES1A_XENLA HES1A_XENLA HES1A_XENLA HES1A_XENLA HES1A_XENLA HES1_RAT HES1A_XENLA	GO:0005634 GO:0005634 GO:0005634 GO:0005634 GO:0005634 GO:0005634 GO:0005634 GO:0005634 GO:0005634 GO:0005634 GO:0005634
PladumEVm039687	1.87558768156088	2.29837713788529	79.4058368153629	5.0576471621216e-19	2.8654834171588e-16	sp|P59024|FKB14_MOUSE Peptidyl-prolyl cis-trans isomerase FKBP14 OS=Mus musculus OX=10090 GN=Fkbp14 PE=1 SV=1	FKB2B_RHIO9 FKB14_PONAB FKB14_PONAB FKB14_PONAB FKBP7_MOUSE FKBP7_MOUSE FKB14_PONAB	FKB2B_RHIO9 FKB14_PONAB FKB14_PONAB FKB14_PONAB FKBP7_MOUSE FKBP7_MOUSE FKB14_PONAB	GO:0016021 GO:0005788 GO:0005788 GO:0005788 GO:0005783 GO:0005783 GO:0005788
PladumEVm014897	2.03748472235886	2.99350954577424	79.3464271929095	5.21204108681613e-19	2.90608519454905e-16	tr|E9PV38|E9PV38_MOUSE Carboxylic ester hydrolase OS=Mus musculus OX=10090 GN=Ces2g PE=1 SV=1	EST2_RABIT EST2_RABIT EST2A_RAT EST2E_RAT EST2E_RAT EST2_RABIT EST2_RABIT	EST2_RABIT EST2E_MOUSE EST2E_RAT EST2E_RAT EST2E_RAT EST2E_MOUSE EST2_RABIT	GO:0005788 GO:0005788 GO:0005783 GO:0005783 GO:0005783 GO:0005788 GO:0005788
PladumEVm030571	1.86453323304983	6.63773500417037	78.5566527474758	7.77365998778796e-19	4.26664616235981e-16	sp|P54843|MAF_MOUSE Transcription factor Maf OS=Mus musculus OX=10090 GN=Maf PE=1 SV=2	MAFA_COTJA MAFA_COTJA MAFA_COTJA	MAFA_COTJA MAFA_COTJA MAFA_COTJA	GO:0005634 GO:0005634 GO:0005634
PladumEVm021059	3.0842711170055	0.757194801211398	78.4746307993336	8.10322287243649e-19	4.37910630523195e-16	sp|A2AIG8|1A1L1_MOUSE 1-aminocyclopropane-1-carboxylate synthase-like protein 1 OS=Mus musculus OX=10090 GN=Accs PE=2 SV=1	1A1L1_BOVIN 1A1L1_BOVIN 1A1L1_TAKRU 1A1L1_BOVIN 1A1L1_BOVIN	1A1L1_BOVIN 1A1L1_BOVIN 1A1L1_BOVIN 1A1L1_BOVIN 1A1L1_BOVIN	GO:0003824 GO:0003824 GO:0003824 GO:0003824 GO:0003824
PladumEVm014907	2.22079361637018	3.83961734404576	78.4341229802325	8.27110191077355e-19	4.40210601242034e-16	tr|E9PV38|E9PV38_MOUSE Carboxylic ester hydrolase OS=Mus musculus OX=10090 GN=Ces2g PE=1 SV=1	EST2E_RAT EST2E_RAT EST2E_RAT EST2_RABIT EST2_RABIT EST2E_RAT EST2_RABIT EST2_RABIT	EST2E_MOUSE EST2E_MOUSE EST2E_MOUSE EST2_RABIT EST2_RABIT EST2E_MOUSE EST2E_MOUSE EST2_RABIT	GO:0005783 GO:0005783 GO:0005783 GO:0005788 GO:0005788 GO:0005783 GO:0005788 GO:0005788
PladumEVm074405	-3.34645408774572	1.68702256045712	78.1441796263847	9.57874545092327e-19	5.02197897693406e-16	.	.	.	.
PladumEVm096958	6.13531352879532	-0.165064704571674	78.1037119796184	9.77700506188272e-19	5.05054201189344e-16	sp|E9Q6E9|SIMC1_MOUSE SUMO-interacting motif-containing protein 1 OS=Mus musculus OX=10090 GN=Simc1 PE=1 SV=1	SIMC1_MOUSE	SIMC1_MOUSE	GO:0005737
PladumEVm014633	1.97148000826981	3.11027969637026	77.5095001295893	1.32085623787523e-18	6.72430682142655e-16	tr|Q8K154|Q8K154_MOUSE UDP-glucuronosyltransferase OS=Mus musculus OX=10090 GN=Ugt2b34 PE=1 SV=1	UD2C1_RABIT UD2C1_RABIT UD2C1_RABIT UD2C1_RABIT UD2C1_RABIT UD2C1_RABIT UD2C1_RABIT UD2C1_RABIT UD2C1_RABIT UD2C1_RABIT	UD2C1_RABIT UD2C1_RABIT UD2C1_RABIT UD2C1_RABIT UD2C1_RABIT UD2C1_RABIT UD2C1_RABIT UD2C1_RABIT UD2C1_RABIT UD2C1_RABIT	GO:0005789 GO:0005789 GO:0005789 GO:0005789 GO:0005789 GO:0005789 GO:0005789 GO:0005789 GO:0005789 GO:0005789
PladumEVm020024	2.05846680206893	3.57626641671784	76.4978840804175	2.20449056769939e-18	1.10624485959395e-15	.	YR811_MIMIV YR811_MIMIV YR811_MIMIV YR811_MIMIV	YR811_MIMIV YR811_MIMIV YR811_MIMIV YR811_MIMIV	GO:0046872 GO:0046872 GO:0046872 GO:0046872
PladumEVm027508	1.44495885180418	4.84010195831606	76.0356332869438	2.78591851830913e-18	1.37832337736119e-15	sp|P13516|ACOD1_MOUSE Acyl-CoA desaturase 1 OS=Mus musculus OX=10090 GN=Scd1 PE=1 SV=2	SCD_HUMAN SCD_HUMAN SCD_HUMAN SCD_HUMAN ACOD_SHEEP	SCD_HUMAN SCD_HUMAN SCD_HUMAN SCD_HUMAN SCD_HUMAN	GO:0005783 GO:0005783 GO:0005783 GO:0005783 GO:0005789
PladumEVm058575	-1.56148514881242	3.22960944536703	75.7441705612449	3.22902983078223e-18	1.57536292869288e-15	.	. . . . .	. . . . .	. . . . .
PladumEVm019309	1.85258474039194	3.75405047656341	75.1092625741888	4.45371987294584e-18	2.14309339694477e-15	.	VWKA_DICDI VWKA_DICDI VWKA_DICDI VWKA_DICDI VWKA_DICDI VWKA_DICDI VWKA_DICDI VWKA_DICDI VWKA_DICDI VWKA_DICDI VWKA_DICDI VWKA_DICDI YR811_MIMIV VWKA_DICDI	YR811_MIMIV . YR811_MIMIV YR811_MIMIV YR811_MIMIV YR811_MIMIV YR811_MIMIV VWKA_DICDI YR811_MIMIV VWKA_DICDI YR811_MIMIV YR811_MIMIV VWKA_DICDI VWKA_DICDI	GO:0031164 GO:0031164 GO:0031164 GO:0031164 GO:0031164 GO:0031164 GO:0031164 GO:0031164 GO:0031164 GO:0031164 GO:0031164 GO:0031164 GO:0046872 GO:0031164
PladumEVm041437	-3.28235040784654	8.27291459498263	74.7822872710939	5.25591479635173e-18	2.49492593312767e-15	.	. . . . . . . .	. . . . . . . .	. . . . . . . .
PladumEVm015749	1.55210337071743	2.62451697655012	74.6898351019984	5.50789841256595e-18	2.57967930050939e-15	sp|Q5NBU5|FBX39_MOUSE F-box only protein 39 OS=Mus musculus OX=10090 GN=Fbxo39 PE=3 SV=2	FXL21_SHEEP FBX39_MOUSE FXL21_SHEEP FXL21_SHEEP FXL21_SHEEP FXL21_SHEEP FXL21_SHEEP	FXL21_SHEEP FBX39_RAT FXL21_SHEEP FXL21_SHEEP FXL21_SHEEP FXL21_SHEEP FXL21_SHEEP	GO:0005829 GO:0019005 GO:0005829 GO:0005829 GO:0005829 GO:0005829 GO:0005829
PladumEVm021990	-2.08726279287049	6.53543038627384	73.8964433972617	8.23245042266741e-18	3.80501692101366e-15	.	. . . . . . . . . . . . . . . . . .	. . . . . . . . . . . . . . . . . .	. . . . . . . . . . . . . . . . . .
PladumEVm070914	3.41224297674288	2.57776500887577	73.0631394013828	1.25567866497091e-17	5.72834083953679e-15	tr|A2ARA0|A2ARA0_MOUSE Tissue factor pathway inhibitor OS=Mus musculus OX=10090 GN=Tfpi PE=1 SV=1	VKT1_ANTEL	VKT1_ANTEL	GO:0005576
PladumEVm019133	2.25182294926915	6.7647867739321	72.456216687154	1.70779119030258e-17	7.69097194125111e-15	.	. . . . . . . . . . . . . . . . . . . . . . . . . . . . . . . . . . . . .	. . . . . . . . . . . . . . . CTR9_MOUSE . . . CTR9_MOUSE . . . . . . . . . . . . . . . . .	. . . . . . . . . . . . . . . . . . . . . . . . . . . . . . . . . . . . .
PladumEVm025050	1.55045035788101	4.11074845121349	72.4051873123086	1.75252686371629e-17	7.79253305591926e-15	tr|Q9D3F6|Q9D3F6_MOUSE MS4A4C protein OS=Mus musculus OX=10090 GN=Ms4a4c PE=2 SV=1	. . . . . . . . . . . . .	. . . . . . . . M4A4D_MOUSE . . . .	. . . . . . . . . . . . .
PladumEVm032533	2.56612347979395	1.49589710823454	72.0950590420024	2.05076592918563e-17	9.00465684931294e-15	sp|Q8BYK4|RDH12_MOUSE Retinol dehydrogenase 12 OS=Mus musculus OX=10090 GN=Rdh12 PE=2 SV=1	RDH12_MOUSE RDH12_MOUSE RDH12_HUMAN	RDH12_MOUSE RDH12_MOUSE RDH12_HUMAN	GO:0001917 GO:0001917 GO:0005789
PladumEVm059792	1.42925924715829	4.83256595153626	71.8081974610784	2.37164940212504e-17	1.02850529072156e-14	sp|Q9CQU0|TXD12_MOUSE Thioredoxin domain-containing protein 12 OS=Mus musculus OX=10090 GN=Txndc12 PE=1 SV=1	TXD12_EPICO TXD12_EPICO TXD12_EPICO TXD12_EPICO TXD12_EPICO	TXD12_EPICO TXD12_EPICO TXD12_EPICO TXD12_EPICO TXD12_EPICO	GO:0005788 GO:0005788 GO:0005788 GO:0005788 GO:0005788
PladumEVm032632	-1.54714656698247	4.7578007043041	71.0792751065537	3.43155848052874e-17	1.47000432616504e-14	tr|A0A5F8MQ58|A0A5F8MQ58_MOUSE Periaxin (Fragment) OS=Mus musculus OX=10090 GN=Prx PE=1 SV=1	PRAX_HUMAN . . . OMLA_ACTPL PRAX_BOVIN PRAX_MOUSE PRAX_HUMAN PRAX_BOVIN PRAX_HUMAN PRAX_HUMAN PRAX_BOVIN PRAX_BOVIN SBI_STAAT . SBI_STAAT	PRAX_BOVIN . SBI_STAAW . OMLA_ACTPL PRAX_HUMAN PRAX_MOUSE PRAX_BOVIN PRAX_BOVIN PRAX_HUMAN PRAX_BOVIN PRAX_BOVIN PRAX_BOVIN SBI_STAAT PRAX_BOVIN SBI_STAAT	GO:0030054 . . . GO:0009279 GO:0005912 GO:0030054 GO:0030054 GO:0005912 GO:0030054 GO:0030054 GO:0005912 GO:0005912 GO:0005576 . GO:0005576
PladumEVm045849	3.47914880150351	3.75786360120363	69.3349983425623	8.30821545278873e-17	3.44627529000175e-14	sp|Q9JHF7|HPGDS_MOUSE Hematopoietic prostaglandin D synthase OS=Mus musculus OX=10090 GN=Hpgds PE=1 SV=3	HPGDS_CHICK GST6_CAEEL GST6_CAEEL HPGDS_CHICK GST1_ASCSU	HPGDS_CHICK SCR11_NOTSL SCR11_NOTSL HPGDS_CHICK GST1_ASCSU	GO:0005829 GO:0004364 GO:0004364 GO:0005829 GO:0005903
PladumEVm059175	-2.19447089783377	5.47264717017803	69.3303013536558	8.32802466393511e-17	3.44627529000175e-14	.	. .	. .	. .
PladumEVm015186	1.73246253959089	4.73576879507998	69.3276408543015	8.33926608165083e-17	3.44627529000175e-14	sp|Q64459|CP3AB_MOUSE Cytochrome P450 3A11 OS=Mus musculus OX=10090 GN=Cyp3a11 PE=1 SV=1	CP3AB_MOUSE CP3A2_RAT CP3AE_CAVPO CP341_MOUSE CP341_MOUSE CP341_MOUSE CP341_MOUSE CP3AB_MOUSE CP3AP_MOUSE CP3A6_RABIT CP3A6_RABIT CP3A6_RABIT CP3A9_RAT CP3A9_RAT CP341_MOUSE CP341_MOUSE CP341_MOUSE CP341_MOUSE CP3A2_RAT CP341_MOUSE CP341_MOUSE C340_ORYLA C6A21_DROME	CP3AB_MOUSE . CP3AE_CAVPO CP3A2_RAT CP3A6_RABIT CP341_MOUSE CP3AB_MOUSE CP341_MOUSE CP3AP_MOUSE CP3AD_MOUSE CP3AB_MOUSE CP3AB_MOUSE CP3A9_RAT CP3A9_RAT CP3AB_MOUSE CP3AB_MOUSE CP3AB_MOUSE CP3AB_MOUSE CP3AB_MOUSE CP3AB_MOUSE CP3A2_RAT . .	GO:0005789 GO:0005789 GO:0005789 GO:0005789 GO:0005789 GO:0005789 GO:0005789 GO:0005789 GO:0005789 GO:0005789 GO:0005789 GO:0005789 GO:0005789 GO:0005789 GO:0005789 GO:0005789 GO:0005789 GO:0005789 GO:0005789 GO:0005789 GO:0005789 GO:0005789 GO:0005789
PladumEVm045829	3.82119172817793	7.47666937022383	68.6696863977412	1.16416736805532e-16	4.75508222531155e-14	sp|Q9JHF7|HPGDS_MOUSE Hematopoietic prostaglandin D synthase OS=Mus musculus OX=10090 GN=Hpgds PE=1 SV=3	HPGDS_CHICK HPGDS_CHICK GST_NOTSL	HPGDS_CHICK HPGDS_CHICK .	GO:0005829 GO:0005829 GO:0005737
PladumEVm015569	2.11100252415349	7.02229098635075	68.2973123485816	1.40612503374404e-16	5.6773510414169e-14	tr|D3YZJ1|D3YZJ1_MOUSE Sequestosome-1 OS=Mus musculus OX=10090 GN=Sqstm1 PE=1 SV=1	SQSTM_RAT SQSTM_RAT SQSTM_RAT SQSTM_RAT SQSTM_RAT SQSTM_RAT SQSTM_RAT SQSTM_HUMAN SQSTM_RAT SQSTM_RAT	SQSTM_RAT SQSTM_RAT SQSTM_RAT SQSTM_RAT SQSTM_RAT SQSTM_RAT SQSTM_RAT SQSTM_RAT SQSTM_RAT SQSTM_RAT	GO:0016235 GO:0016235 GO:0016235 GO:0016235 GO:0016235 GO:0016235 GO:0016235 GO:0016235 GO:0016235 GO:0016235
PladumEVm100167	2.56058181563689	2.71124298518191	68.1026277591646	1.55203696614046e-16	6.19527301245637e-14	.	BAP31_PONAB BAP31_MOUSE	BAP31_PONAB BAP31_MOUSE	GO:0005789 GO:0030136
PladumEVm102911	-1.931232939092	5.1187807841784	67.7616733983236	1.84501236668577e-16	7.28199431512034e-14	.	.	.	.
PladumEVm086471	-2.82784789102713	4.18783353958513	64.8492086288986	8.08545450291811e-16	3.15575289248894e-13	.	. . . .	. . . .	. . . .
PladumEVm092610	2.58992210786631	1.2425933829543	64.6466146053827	8.96101262241083e-16	3.45904934491676e-13	.	. . . . .	. . . . .	. . . . .
PladumEVm020736	3.57110237151958	4.02954376838109	64.6230231341445	9.06894750762901e-16	3.4626621641357e-13	.	. HSPB8_MACMU . . . . . . . . . HSPB8_MACMU . .	HSPB8_MACMU HSPB8_MACMU HSPB8_MACMU . . HSPB8_MACMU . . HSP6A_DROME . . HSPB8_MACMU . .	. GO:0101031 . . . . . . . . . GO:0101031 . .
PladumEVm025503	4.9372571653834	3.05432897570918	64.5980001800351	9.18485343193982e-16	3.46920802692204e-13	sp|Q9R1J0|NSDHL_MOUSE Sterol-4-alpha-carboxylate 3-dehydrogenase, decarboxylating OS=Mus musculus OX=10090 GN=Nsdhl PE=1 SV=1	PAR1_ROSHC YD541_YEAST PAR1_ROSHC ARI1_YEAST	PAR1_ROSHC YD541_YEAST PAR1_ROSHC ARI1_YEAST	GO:0016491 GO:0033721 GO:0016491 GO:0005737
PladumEVm027005	2.2926736222002	1.95562885291336	64.3181229517626	1.05867447173396e-15	3.95617640091477e-13	.	IMT1_SCHPO IMT1_SCHPO IMT1_SCHPO	IMT1_SCHPO IMT1_SCHPO IMT1_SCHPO	GO:0033106 GO:0033106 GO:0033106
PladumEVm003055	1.44770832996362	3.73971715648039	64.2527298627244	1.09440197254409e-15	4.04663769363751e-13	sp|Q8BYA0|TBCD_MOUSE Tubulin-specific chaperone D OS=Mus musculus OX=10090 GN=Tbcd PE=1 SV=1	TBCD_HUMAN TBCD_HUMAN TBCD_BOVIN TBCD_HUMAN TBCD_HUMAN TBCD_HUMAN TBCD_HUMAN TBCD_HUMAN TBCD_HUMAN TBCD_HUMAN TBCD_HUMAN TBCD_HUMAN TBCD_MOUSE TBCD_HUMAN TBCD_HUMAN TBCD_HUMAN TBCD_HUMAN TBCD_MOUSE TBCD_HUMAN TBCD_HUMAN TBCD_CHICK TBCD_CHICK TBCD_HUMAN TBCD_HUMAN	TBCD_MOUSE TBCD_MOUSE TBCD_MOUSE TBCD_HUMAN TBCD_MOUSE TBCD_MOUSE TBCD_MOUSE TBCD_MOUSE TBCD_MOUSE TBCD_MOUSE TBCD_MOUSE TBCD_MOUSE TBCD_MOUSE TBCD_MOUSE TBCD_HUMAN TBCD_MOUSE TBCD_MOUSE TBCD_MOUSE TBCD_MOUSE TBCD_MOUSE TBCD_CHICK TBCD_CHICK TBCD_MOUSE TBCD_MOUSE	GO:0005912 GO:0005912 GO:0005912 GO:0005912 GO:0005912 GO:0005912 GO:0005912 GO:0005912 GO:0005912 GO:0005912 GO:0005912 GO:0005912 GO:0005912 GO:0005912 GO:0005912 GO:0005912 GO:0005912 GO:0005912 GO:0005912 GO:0005912 GO:0005912 GO:0005912 GO:0005912 GO:0005912
PladumEVm092092	-2.99957931320399	3.26074747001672	63.3721012358403	1.71124570293326e-15	6.26155497988923e-13	.	. . .	. . .	. . .
PladumEVm048313	8.62442091473938	-0.533404528755619	62.0163811957574	3.40612034017128e-15	1.23347205349687e-12	.	.	.	.
PladumEVm109730	2.70968634742773	2.98455464199033	61.9771957405811	3.47457861923493e-15	1.2454237056925e-12	.	.	.	.
PladumEVm013930	-2.12244407450089	5.46967105808255	61.9481640571609	3.52618413771512e-15	1.25115424450019e-12	sp|Q61805|LBP_MOUSE Lipopolysaccharide-binding protein OS=Mus musculus OX=10090 GN=Lbp PE=1 SV=2	BPI_HUMAN Y2070_ARATH LBP_BOVIN LBP_BOVIN Y2070_ARATH . LBP_BOVIN LBP_BOVIN LBP_HUMAN LBP_HUMAN LBP_BOVIN LBP_HUMAN LBP_HUMAN . LBP_BOVIN Y2070_ARATH LBP_BOVIN LBP_BOVIN LBP_BOVIN LBP_HUMAN LBP_HUMAN LBP_BOVIN LBP_HUMAN LBP_BOVIN LBP_HUMAN LBP_BOVIN . . LBP_HUMAN	BPI_HUMAN Y2070_ARATH LBP_BOVIN BPI_HUMAN Y2070_ARATH . LBP_BOVIN LBP_BOVIN LBP_HUMAN LBP_HUMAN LBP_BOVIN LBP_HUMAN LBP_HUMAN . LBP_BOVIN Y2070_ARATH LBP_BOVIN LBP_BOVIN LBP_BOVIN LBP_HUMAN LBP_HUMAN LBP_BOVIN LBP_HUMAN LBP_HUMAN LBP_HUMAN LBP_BOVIN . . LBP_HUMAN	GO:0035578 GO:0005615 GO:0005615 GO:0005615 GO:0005615 . GO:0005615 GO:0005615 GO:0009986 GO:0009986 GO:0005615 GO:0009986 GO:0009986 . GO:0005615 GO:0005615 GO:0005615 GO:0005615 GO:0005615 GO:0009986 GO:0009986 GO:0005615 GO:0009986 GO:0005615 GO:0009986 GO:0005615 . . GO:0009986
PladumEVm021106	-1.67892219648739	2.42637980928835	61.9182681795411	3.58012734070558e-15	1.25759133096965e-12	.	. . . . .	. . . . .	. . . . .
PladumEVm043365	2.1502231928261	4.59883712971495	61.6114429970609	4.18380109893795e-15	1.45509288319202e-12	sp|Q61335|BAP31_MOUSE B-cell receptor-associated protein 31 OS=Mus musculus OX=10090 GN=Bcap31 PE=1 SV=4	BAP31_PONAB BAP31_PONAB BAP31_PONAB BAP31_PONAB BAP31_PONAB	BAP31_PONAB BAP31_PONAB BAP31_PONAB BAP31_PONAB BAP31_PONAB	GO:0005789 GO:0005789 GO:0005789 GO:0005789 GO:0005789
PladumEVm026885	1.3875609868242	4.31026339492486	61.5756203639202	4.26061512908721e-15	1.46728066313183e-12	.	. . . . . . . .	. . . . . . . .	. . . . . . . .
PladumEVm023175	-2.35698843296893	1.11993209807321	61.3134453374726	4.86744962098018e-15	1.65998934792399e-12	.	. . .	. . .	. . .
PladumEVm092573	3.54882823403469	1.89567630081179	60.6476614363722	6.82611151693916e-15	2.30558480053386e-12	.	. . .	. . .	. . .
PladumEVm076855	-1.9717069857075	1.81198211436499	59.9488490055384	9.73549161865395e-15	3.25693918179483e-12	.	.	.	.
PladumEVm041409	2.31022896280152	1.8405202300359	59.0470594420674	1.53945836699208e-14	5.10156170352179e-12	tr|E9PV38|E9PV38_MOUSE Carboxylic ester hydrolase OS=Mus musculus OX=10090 GN=Ces2g PE=1 SV=1	EST2E_RAT	EST2E_RAT	GO:0005783
PladumEVm045799	-1.67085280089601	4.60510614224603	58.6485878475817	1.88503373109372e-14	6.18837195066628e-12	.	. . . . . . .	. . . . . . .	. . . . . . .
PladumEVm028164	1.82724906068332	2.25167607454238	58.5547498898185	1.97711772348274e-14	6.43057539562763e-12	sp|Q8VCN9|TBCC_MOUSE Tubulin-specific chaperone C OS=Mus musculus OX=10090 GN=Tbcc PE=1 SV=1	TBCC_BOVIN TBCC_BOVIN TBCC_BOVIN TBCC_BOVIN TBCC_BOVIN TBCC_BOVIN TBCC_BOVIN TBCC_BOVIN TBCC_BOVIN	TBCC_BOVIN TBCC_BOVIN TBCC_BOVIN TBCC_BOVIN TBCC_BOVIN TBCC_BOVIN TBCC_BOVIN TBCC_BOVIN TBCC_BOVIN	GO:0005737 GO:0005737 GO:0005737 GO:0005737 GO:0005737 GO:0005737 GO:0005737 GO:0005737 GO:0005737
PladumEVm062880	-1.98889439060481	6.01232729183068	58.2033247700279	2.36379236895502e-14	7.61770041690669e-12	.	. . . . . . . . . . . . . . .	. . . . . . . . . . . . . . .	. . . . . . . . . . . . . . .
PladumEVm022066	2.2524629564515	1.67826161930565	57.9885495294009	2.63647970239591e-14	8.41923840964193e-12	.	. . . . . . . . .	. . . . HMU_HALWD . . . .	. . . . . . . . .
PladumEVm028943	2.00603110304936	2.73724259521065	57.6619864869227	3.11260396812158e-14	9.85012969263124e-12	sp|Q9DC53|CPNE8_MOUSE Copine-8 OS=Mus musculus OX=10090 GN=Cpne8 PE=2 SV=3	CPNA2_CAEEL CPNA2_CAEEL	CPNA2_CAEEL CPNA2_CAEEL	. .
PladumEVm014093	1.45206325521465	4.27644990450179	57.5367538227474	3.31722392238001e-14	1.04039397072717e-11	sp|Q8CIV8|TBCE_MOUSE Tubulin-specific chaperone E OS=Mus musculus OX=10090 GN=Tbce PE=1 SV=1	TBCE_XENLA TBCE_XENLA TBCE_XENLA TBCE_MOUSE TBCE_XENLA TBCE_BOVIN TBCE_BOVIN TBCE_XENLA TBCE_XENLA TBCE_XENLA TBCE_XENLA TBCE_XENLA TBCE_BOVIN	TBCE_XENLA TBCE_XENLA TBCE_XENLA TBCE_MOUSE TBCE_XENLA TBCE_BOVIN TBCE_BOVIN TBCE_XENLA TBCE_XENLA TBCE_XENLA TBCE_XENLA TBCE_XENLA TBCE_BOVIN	GO:0005737 GO:0005737 GO:0005737 GO:0005737 GO:0005737 GO:0005737 GO:0005737 GO:0005737 GO:0005737 GO:0005737 GO:0005737 GO:0005737 GO:0005737
PladumEVm020011	2.11008637614223	3.61971722320931	57.3350702306908	3.67542725189363e-14	1.14253746086077e-11	tr|B9EJA5|B9EJA5_MOUSE D17H6S56E-3 protein OS=Mus musculus OX=10090 GN=Vwa7 PE=1 SV=1	YR811_MIMIV YR811_MIMIV	YR811_MIMIV YR811_MIMIV	GO:0046872 GO:0046872
PladumEVm007543	1.35365455623782	2.92600263257668	57.2496113309346	3.83864958207654e-14	1.1828091567509e-11	sp|Q9Z0P7|SUFU_MOUSE Suppressor of fused homolog OS=Mus musculus OX=10090 GN=Sufu PE=1 SV=1	SUFU_MOUSE SIL1_XENLA SUFU_HUMAN SUFU_HUMAN SUFU_HUMAN SIL1_XENLA SIL1_XENLA SUFU_HUMAN SIL1_XENLA SIL1_XENLA SUFU_HUMAN	SUFU_MOUSE SIL1_RAT SUFU_HUMAN SUFU_HUMAN SUFU_HUMAN SIL1_XENLA SIL1_RAT SUFU_HUMAN SIL1_RAT SIL1_XENLA SUFU_HUMAN	GO:0005929 GO:0005788 GO:0097546 GO:0097546 GO:0097546 GO:0005788 GO:0005788 GO:0097546 GO:0005788 GO:0005788 GO:0097546
PladumEVm008526	1.78824037214592	3.55947197568176	56.55581015399	5.46257406890773e-14	1.66855512450889e-11	sp|P48281|VDR_MOUSE Vitamin D3 receptor OS=Mus musculus OX=10090 GN=Vdr PE=1 SV=2	VDR_PIG VDR_CHICK VDRA_DANRE VDRA_DANRE VDR_CHICK VDR_CHICK VDR_CHICK VDR_PIG VDR_PIG VDRA_DANRE VDR_CHICK	VDRA_DANRE VDRA_DANRE VDRA_DANRE VDRA_DANRE VDR_CHICK VDR_CHICK VDR_CHICK VDRA_DANRE VDRA_DANRE VDRA_DANRE VDRA_DANRE	GO:0005737 GO:0005901 GO:0005737 GO:0005737 GO:0005901 GO:0005901 GO:0005901 GO:0005737 GO:0005737 GO:0005737 GO:0005901
PladumEVm004084	1.30646280912152	4.91041339473356	56.2343434017546	6.43280390003722e-14	1.94797502238455e-11	sp|Q9JKR6|HYOU1_MOUSE Hypoxia up-regulated protein 1 OS=Mus musculus OX=10090 GN=Hyou1 PE=1 SV=1	HYOU1_DANRE HYOU1_DANRE HYOU1_DANRE HYOU1_DANRE HYOU1_DANRE HYOU1_DANRE HYOU1_DANRE HYOU1_DANRE HYOU1_XENTR HYOU1_DANRE HYOU1_DANRE HYOU1_DANRE HYOU1_XENTR HYOU1_DANRE HYOU1_XENTR	HYOU1_DANRE HYOU1_DANRE HYOU1_DANRE HYOU1_DANRE HYOU1_DANRE HYOU1_DANRE HYOU1_DANRE HYOU1_DANRE HYOU1_XENTR HYOU1_DANRE HYOU1_DANRE HYOU1_DANRE HYOU1_DANRE HYOU1_DANRE HYOU1_XENTR	GO:0034663 GO:0034663 GO:0034663 GO:0034663 GO:0034663 GO:0034663 GO:0034663 GO:0034663 GO:0034663 GO:0034663 GO:0034663 GO:0034663 GO:0034663 GO:0034663 GO:0034663
PladumEVm057733	-2.75081852939701	2.04218293639714	56.1228857561619	6.80800276345972e-14	2.04397190659871e-11	.	. . . . .	. . . . .	. . . . .
PladumEVm089920	-1.91780775808626	3.49419049946026	55.4390327563831	9.64030600296066e-14	2.86978838106779e-11	.	. . . .	. . . .	. . . .
PladumEVm033057	2.53620814298971	3.21896286095274	54.8281597000135	1.31542451575675e-13	3.88293419873842e-11	sp|P01139|NGF_MOUSE Beta-nerve growth factor OS=Mus musculus OX=10090 GN=Ngf PE=1 SV=2	NGF_MOUSE NGF_XENLA NGF_MOUSE NGF_MOUSE . . NGF_MOUSE NGF_MOUSE NGF_MOUSE	NTF3_BOVIN NTF3_BOVIN NTF3_BOVIN NTF3_BOVIN . . NTF3_BOVIN NTF3_BOVIN NGF_MASNA	GO:0030424 GO:0005576 GO:0030424 GO:0030424 . . GO:0030424 GO:0030424 GO:0030424
PladumEVm005535	1.33552137421404	4.13355927415942	54.4021555520681	1.63383551274948e-13	4.78264500469591e-11	sp|D3YYI7|RN217_MOUSE Probable E3 ubiquitin-protein ligase RNF217 OS=Mus musculus OX=10090 GN=Rnf217 PE=3 SV=2	DEAHB_ARATH DEAHC_ARATH DEAHB_ARATH DEAHC_ARATH DEAHC_ARATH . DEAHB_ARATH DEAHB_ARATH DEAHB_ARATH DEAHB_ARATH DEAHB_ARATH DEAHC_ARATH DEAHC_ARATH . . DEAHB_ARATH DEAHB_ARATH DEAHB_ARATH DEAHC_ARATH DEAHB_ARATH DEAHB_ARATH . . .	DEAHB_ARATH DEAHC_ARATH DEAHB_ARATH DEAHB_ARATH DEAHC_ARATH . DEAHB_ARATH DEAHB_ARATH DEAHB_ARATH DEAHB_ARATH DEAHB_ARATH DEAHC_ARATH DEAHB_ARATH . . DEAHB_ARATH DEAHB_ARATH DEAHB_ARATH DEAHC_ARATH DEAHB_ARATH DEAHB_ARATH . . .	GO:0009507 GO:0009507 GO:0009507 GO:0009507 GO:0009507 . GO:0009507 GO:0009507 GO:0009507 GO:0009507 GO:0009507 GO:0009507 GO:0009507 . . GO:0009507 GO:0009507 GO:0009507 GO:0009507 GO:0009507 GO:0009507 . . .
PladumEVm009778	1.62703767044937	8.18991120992556	54.3200111315805	1.70358106238959e-13	4.9455943783933e-11	sp|P20029|BIP_MOUSE Endoplasmic reticulum chaperone BiP OS=Mus musculus OX=10090 GN=Hspa5 PE=1 SV=3	BIP_BOVIN BIP_BOVIN BIP_DROME BIP_BOVIN BIP_BOVIN BIP_BOVIN BIP_BOVIN BIP_BOVIN BIP_BOVIN BIP_BOVIN	BIP_BOVIN BIP_BOVIN BIP_DROME BIP_BOVIN . BIP_BOVIN . BIP_BOVIN BIP_BOVIN .	GO:0009986 GO:0009986 GO:0005737 GO:0009986 GO:0009986 GO:0009986 GO:0009986 GO:0009986 GO:0009986 GO:0009986
PladumEVm024676	2.04814059430456	2.88566549304855	54.1342131901213	1.87252282108633e-13	5.39148435543438e-11	.	. . . . . . . . . . . . . . . . . . . . . . . . . . . . . . . .	. . . . . . . . . . . . . . . . . . . . . . . . . . . . . . . .	. . . . . . . . . . . . . . . . . . . . . . . . . . . . . . . .
PladumEVm039694	1.53423343663148	4.27266856451995	53.6129420742969	2.44145760261282e-13	6.97244562658378e-11	.	. . . . . . . . . . .	. . . . . . . . . . .	. . . . . . . . . . .
PladumEVm016010	1.63800897573473	3.14300198617383	53.3771402572855	2.75281632260755e-13	7.79824023905123e-11	sp|P00184|CP1A1_MOUSE Cytochrome P450 1A1 OS=Mus musculus OX=10090 GN=Cyp1a1 PE=1 SV=2	CP17A_PANTR CP2J4_RAT CP17A_PANTR CP2J4_RAT	CP1A1_ORYLA CP2J1_RABIT CP17A_PANTR CP2J1_RABIT	GO:0005789 GO:0005789 GO:0005789 GO:0005789
PladumEVm021968	4.74692466878464	0.0706047434438354	53.2356182891651	2.95845521049948e-13	8.31373249433722e-11	sp|E9Q6E9|SIMC1_MOUSE SUMO-interacting motif-containing protein 1 OS=Mus musculus OX=10090 GN=Simc1 PE=1 SV=1	SIMC1_MOUSE .	SIMC1_MOUSE .	GO:0005737 .
PladumEVm068229	3.09736703491192	0.985180313445492	52.4298122047708	4.45903249249522e-13	1.24311455844349e-10	sp|Q91VS7|MGST1_MOUSE Microsomal glutathione S-transferase 1 OS=Mus musculus OX=10090 GN=Mgst1 PE=1 SV=3	MGST1_HUMAN MGST1_HUMAN MGST1_BOVIN	MGST1_HUMAN MGST1_HUMAN MGST1_BOVIN	GO:0045177 GO:0045177 GO:0005783
PladumEVm051596	-3.43842466311102	3.42420641905358	52.191658078673	5.03395273315418e-13	1.39234376108273e-10	.	GLB1_TYLHE GLB1_TYLHE GLB1_TYLHE GLB1_TYLHE GLB1_TYLHE GLB1_TYLHE	GLB1_TYLHE GLB1_TYLHE GLB1_TYLHE GLB1_TYLHE GLB1_TYLHE GLB1_TYLHE	GO:0005576 GO:0005576 GO:0005576 GO:0005576 GO:0005576 GO:0005576
PladumEVm024482	1.68908229377642	3.14360565425967	52.1149818860082	5.23440350422612e-13	1.43647571791368e-10	sp|Q8R3Q0|SARAF_MOUSE Store-operated calcium entry-associated regulatory factor OS=Mus musculus OX=10090 GN=Saraf PE=1 SV=2	SARAF_XENTR SARAF_XENTR SARAF_XENTR SARAF_XENTR SARAF_XENTR	SARAF_XENLA SARAF_XENLA SARAF_XENLA SARAF_XENLA SARAF_XENLA	GO:0140268 GO:0140268 GO:0140268 GO:0140268 GO:0140268
PladumEVm074353	-2.23070538314374	2.33548596270953	51.6545952262489	6.61755748510369e-13	1.8019762928623e-10	.	. . . . .	. . . . .	. . . . .
PladumEVm014013	1.14288316250618	4.62862696572349	51.4218433179968	7.45049289627712e-13	2.01204860584179e-10	sp|Q91XE9|CR3L3_MOUSE Cyclic AMP-responsive element-binding protein 3-like protein 3 OS=Mus musculus OX=10090 GN=Creb3l3 PE=1 SV=1	CR3L4_MACFA CO061_HUMAN CO061_HUMAN CO061_HUMAN CO061_HUMAN CR3L4_MACFA CO061_HUMAN CO061_HUMAN CO061_HUMAN CO061_HUMAN CO061_HUMAN CO061_HUMAN	CR3L3_HUMAN CO061_HUMAN CR3L3_HUMAN CO061_HUMAN CR3L3_HUMAN CR3L3_HUMAN CO061_HUMAN CR3L3_HUMAN CR3L3_HUMAN CO061_HUMAN CR3L3_HUMAN CO061_HUMAN	GO:0005789 GO:0005576 GO:0005576 GO:0005576 GO:0005576 GO:0005789 GO:0005576 GO:0005576 GO:0005576 GO:0005576 GO:0005576 GO:0005576
PladumEVm063002	-2.00471094515161	6.10049308656322	51.4079038362752	7.50358320850839e-13	2.01204860584179e-10	.	. . . . . . . . . . .	. . . . . . . . . . .	. . . . . . . . . . .
PladumEVm000154	1.17887178703431	8.15227079625507	51.095473210542	8.79809511538957e-13	2.34129308422946e-10	sp|P08113|ENPL_MOUSE Endoplasmin OS=Mus musculus OX=10090 GN=Hsp90b1 PE=1 SV=2	ENPL_MACFA ENPL_MACFA ENPL_MACFA ENPL_PIG ENPL_MACFA ENPL_MACFA ENPL_MACFA ENPL_MACFA . ENPL_PIG ENPL_PIG ENPL_PIG ENPL_MACFA . . . .	ENPL_RAT 4CL1_DICDI ENPL_RAT ENPL_RAT ENPL_RAT ENPL_RAT ENPL_RAT ENPL_RAT TSP3B_DANRE ENPL_RAT ENPL_RAT ENPL_RAT ENPL_RAT TSP3B_DANRE . TSP3B_DANRE .	GO:0042470 GO:0042470 GO:0042470 GO:0005783 GO:0042470 GO:0042470 GO:0042470 GO:0042470 . GO:0005783 GO:0005783 GO:0005783 GO:0042470 . . . .
PladumEVm010409	2.21529426505616	5.15765518460194	50.7556853387385	1.04609111705106e-12	2.7628603510265e-10	sp|P17879|HS71B_MOUSE Heat shock 70 kDa protein 1B OS=Mus musculus OX=10090 GN=Hspa1b PE=1 SV=3	HSP71_ANOAL HSP71_ANOAL HSP71_ANOAL HSP71_ANOAL HSP71_ANOAL HSP71_ANOAL HSP71_ANOAL HSP71_ANOAL HSP71_ANOAL HSP71_ANOAL HSP70_ONCMY HSP70_ONCMY HSP70_ONCMY HSP71_ANOAL HSP71_ANOAL HSP70_ONCVO	HSP71_ANOAL HSP71_ANOAL HSP71_ANOAL HSP71_ANOAL HSP71_ANOAL HSP71_ANOAL HSP71_ANOAL HSP71_ANOAL HSP71_ANOAL HSP71_ANOAL HSP70_ONCMY HSP70_ONCMY HSP70_ONCMY HSP71_ANOAL HSP71_ANOAL HSP71_ANOAL	GO:0005524 GO:0005524 GO:0005524 GO:0005524 GO:0005524 GO:0005524 GO:0005524 GO:0005524 GO:0005524 GO:0005524 GO:0005737 GO:0005737 GO:0005737 GO:0005524 GO:0005524 GO:0005524
PladumEVm020226	2.45223906670636	4.59554679085948	50.5160042848804	1.18196974946623e-12	3.09843667085824e-10	sp|O09158|CP3AP_MOUSE Cytochrome P450 3A25 OS=Mus musculus OX=10090 GN=Cyp3a25 PE=1 SV=1	CP3AO_SHEEP CP3AR_ONCMY CP3AO_SHEEP CP3AR_ONCMY CP3AO_SHEEP CP3AO_SHEEP CP3AJ_CAPHE CP3AO_SHEEP	CP3AO_SHEEP CP6D1_MUSDO CP3AO_SHEEP CP3A7_HUMAN CP3AO_SHEEP CP3AO_SHEEP CP3AJ_CAPHE CP3AO_SHEEP	GO:0005789 GO:0005737 GO:0005789 GO:0005737 GO:0005789 GO:0005789 GO:0005789 GO:0005789
PladumEVm111875	-1.52952663826291	3.62623114773223	50.4937281320633	1.19546228673996e-12	3.11059287009739e-10	.	. . . .	. . . .	. . . .
PladumEVm002131	1.31178334672938	4.67065326599812	50.3831749298432	1.26473903259074e-12	3.26665352925109e-10	sp|P06795|MDR1B_MOUSE ATP-dependent translocase ABCB1 OS=Mus musculus OX=10090 GN=Abcb1b PE=1 SV=1	MDR1_HUMAN MDR3_MOUSE MDR1B_MOUSE MDR1A_MOUSE MDR1_HUMAN MDR1A_MOUSE MDR3_MOUSE MDR1B_MOUSE MDR1B_MOUSE MDR1_HUMAN MDR1_HUMAN MDR1B_MOUSE MDR1B_MOUSE MDR1_HUMAN	MDR1_HUMAN MDR1_HUMAN MDR1B_MOUSE MDR1B_MOUSE MDR1_HUMAN MDR1B_MOUSE MDR1_HUMAN MDR1B_MOUSE MDR1B_MOUSE MDR1_HUMAN MDR1_HUMAN MDR1B_MOUSE MDR1B_MOUSE MDR1_HUMAN	GO:0016324 GO:0015629 GO:0016324 GO:0045177 GO:0016324 GO:0045177 GO:0015629 GO:0016324 GO:0016324 GO:0016324 GO:0016324 GO:0016324 GO:0016324 GO:0016324
PladumEVm080176	-4.00473264611981	2.59318602551558	49.7796182397821	1.7202168517021e-12	4.41066112041895e-10	.	. . . . . . . .	. . . . . . . .	. . . . . . . .
PladumEVm026429	-1.4683630950486	2.65674575774844	49.6441666157337	1.84317301084376e-12	4.6916766921673e-10	.	. . . . . . . . . . . . . . . . . . .	. . . . . . . . . . . . . . . . . . .	. . . . . . . . . . . . . . . . . . .
PladumEVm164565	1.74257875762412	3.18000045697817	49.5469340156144	1.93682310961201e-12	4.89458887563605e-10	.	. .	. .	. .
PladumEVm103572	5.72600957348594	-0.334780993969109	49.3880587015404	2.10020168744717e-12	5.26955604821118e-10	.	.	.	.
PladumEVm032147	3.21007293938218	0.898001370026615	48.7208412396826	2.95113661606969e-12	7.35209758245958e-10	sp|Q61469|PLPP1_MOUSE Phospholipid phosphatase 1 OS=Mus musculus OX=10090 GN=Plpp1 PE=1 SV=1	PLPP1_MOUSE PLPP3_BOVIN PLPP1_MOUSE PLPP3_HUMAN PLPP1_MOUSE PLPP3_RAT	PLPP1_MOUSE PLPP3_BOVIN PLPP1_MOUSE PLPP3_HUMAN PLPP1_MOUSE PLPP1_MOUSE	GO:0016324 GO:0016323 GO:0016324 GO:0005912 GO:0016324 GO:0016323
PladumEVm078739	-1.51976047242671	6.25080172956989	48.4161486053499	3.44717782619484e-12	8.52739545779901e-10	.	. . . . . . .	. . . . . . .	. . . . . . .
PladumEVm029086	1.87906720161684	4.5666244126497	48.0599018693326	4.13394673689334e-12	1.01180853919889e-09	.	UBC3_MIMIV UBC3_MIMIV	UBC3_MIMIV UBC3_MIMIV	GO:0016021 GO:0016021
PladumEVm025910	1.91644591733827	5.18506286634472	48.0533333404776	4.14781876176845e-12	1.01180853919889e-09	sp|Q8BGC4|PTGR3_MOUSE Prostaglandin reductase-3 OS=Mus musculus OX=10090 GN=Zadh2 PE=1 SV=1	PTGR3_MOUSE PTGR3_MOUSE PTGR3_BOVIN PTGR3_MOUSE PTGR3_MOUSE PTGR3_MOUSE PTGR3_MOUSE PTGR3_MOUSE PTGR3_MOUSE PTGR3_MOUSE PTGR3_MOUSE PTGR3_MOUSE PTGR3_MOUSE PTGR3_MOUSE PTGR3_MOUSE PTGR3_MOUSE	PTGR3_MOUSE PTGR3_MOUSE PTGR3_BOVIN PTGR3_MOUSE PTGR3_MOUSE PTGR3_MOUSE PTGR3_MOUSE PTGR3_MOUSE PTGR3_MOUSE PTGR3_MOUSE PTGR3_MOUSE PTGR3_MOUSE PTGR3_MOUSE PTGR3_MOUSE PTGR3_MOUSE PTGR3_MOUSE	GO:0005739 GO:0005739 GO:0005777 GO:0005739 GO:0005739 GO:0005739 GO:0005739 GO:0005739 GO:0005739 GO:0005739 GO:0005739 GO:0005739 GO:0005739 GO:0005739 GO:0005739 GO:0005739
PladumEVm046733	-1.72998804639405	3.93204948183409	47.9518130301085	4.36823980061857e-12	1.05822868604364e-09	.	. .	. .	. .
PladumEVm065722	1.49477707382468	3.60630641201949	47.7326651816887	4.88484397740812e-12	1.17527338626312e-09	sp|Q91VS7|MGST1_MOUSE Microsomal glutathione S-transferase 1 OS=Mus musculus OX=10090 GN=Mgst1 PE=1 SV=3	MGST1_HUMAN MGST1_HUMAN	. .	GO:0045177 GO:0045177
PladumEVm032559	1.24828908910293	2.74060658757921	47.0165407102078	7.03901334144397e-12	1.68203688193811e-09	sp|Q8CBG9|RN170_MOUSE E3 ubiquitin-protein ligase RNF170 OS=Mus musculus OX=10090 GN=Rnf170 PE=1 SV=1	RN170_XENTR RN170_XENTR	RN170_XENTR RN170_XENTR	GO:0005789 GO:0005789
PladumEVm068488	-1.62176816112059	6.16766724159364	46.9005680395916	7.46810627294848e-12	1.77251465574231e-09	.	. . . .	. . . .	. . . .
PladumEVm085941	-1.7249595455637	1.95780598911215	46.8756071810557	7.56383061928935e-12	1.78318575948844e-09	.	.	.	.
PladumEVm025081	-1.52367666931109	2.67163755914847	46.8399371274694	7.7027596732967e-12	1.80383226029262e-09	sp|Q14B25|PRS48_MOUSE Serine protease 48 OS=Mus musculus OX=10090 GN=Prss48 PE=2 SV=2	CL14D_ANOGA CL14D_ANOGA CL14D_ANOGA CL14D_ANOGA CL14D_ANOGA CL14D_ANOGA CL14D_ANOGA PRS48_MOUSE PRS48_MOUSE CL14D_ANOGA CL14D_ANOGA CL14D_ANOGA CL14D_ANOGA CL14D_ANOGA CL14D_ANOGA CL14D_ANOGA PRS48_MOUSE	CL14D_ANOGA PRS48_MOUSE CL14D_ANOGA CL14D_ANOGA CL14D_ANOGA CL14D_ANOGA CL14D_ANOGA PRS48_MOUSE PRS48_MOUSE CL14D_ANOGA CL14D_ANOGA CL14D_ANOGA CL14D_ANOGA CL14D_ANOGA CL14D_ANOGA CL14D_ANOGA PRS48_MOUSE	GO:0005576 GO:0005576 GO:0005576 GO:0005576 GO:0005576 GO:0005576 GO:0005576 GO:0005615 GO:0005615 GO:0005576 GO:0005576 GO:0005576 GO:0005576 GO:0005576 GO:0005576 GO:0005576 GO:0005615
PladumEVm020573	1.20476293350396	3.16907154773431	46.5434163595257	8.96108209404858e-12	2.08460881269963e-09	tr|A0A0R4J0P7|A0A0R4J0P7_MOUSE Solute carrier family 22 member 18 OS=Mus musculus OX=10090 GN=Slc22a18 PE=1 SV=1	S22AI_HUMAN S22AI_HUMAN S22AI_HUMAN S22AI_MOUSE S22AI_HUMAN S22AI_HUMAN S22AI_HUMAN S22AI_MOUSE S22AI_MOUSE S22AI_HUMAN S22AI_HUMAN S22AI_HUMAN S22AI_HUMAN S22AI_MOUSE S22AI_HUMAN S22AI_MOUSE	S22AI_HUMAN S22AI_MOUSE S22AI_HUMAN S22AI_MOUSE S22AI_MOUSE S22AI_MOUSE S22AI_MOUSE S22AI_MOUSE S22AI_HUMAN S22AI_MOUSE S22AI_MOUSE S22AI_MOUSE S22AI_MOUSE S22AI_MOUSE S22AI_MOUSE S22AI_HUMAN	GO:0016324 GO:0016324 GO:0016324 GO:0016324 GO:0016324 GO:0016324 GO:0016324 GO:0016324 GO:0016324 GO:0016324 GO:0016324 GO:0016324 GO:0016324 GO:0016324 GO:0016324 GO:0016324
PladumEVm065672	4.95212238180838	0.859164449775139	46.3512014438178	9.88468747318307e-12	2.28433826888488e-09	.	MFS4B_HUMAN	MFS4B_DANRE	GO:0016324
PladumEVm051748	4.19188694058448	0.715897842272206	46.331344887307	9.98536957526764e-12	2.29252337954527e-09	sp|P61205|ARF3_MOUSE ADP-ribosylation factor 3 OS=Mus musculus OX=10090 GN=Arf3 PE=2 SV=2	ARF1_DICDI ARF_DUGJA	ARF1_DICDI ARF_DUGJA	GO:0005794 GO:0005794
PladumEVm044330	3.13394717151454	4.59880449357774	45.8899735510702	1.25084522058944e-11	2.85314545867825e-09	sp|Q9JHF7|HPGDS_MOUSE Hematopoietic prostaglandin D synthase OS=Mus musculus OX=10090 GN=Hpgds PE=1 SV=3	GST1_ASCSU GST_NOTSL GST5_CAEEL GST1_ASCSU GST5_CAEEL HPGDS_CHICK HPGDS_CHICK SCRY4_ENTDO	GST1_ASCSU GST_NOTSL GST5_CAEEL SCR11_NOTSL SCR11_NOTSL HPGDS_CHICK HPGDS_CHICK SCRY4_ENTDO	GO:0005903 GO:0005737 GO:0004364 GO:0005903 GO:0004364 GO:0005829 GO:0005829 GO:0005212
PladumEVm044183	2.41685427939156	3.27250362085297	45.6080215740832	1.44448814415954e-11	3.2735829057995e-09	.	GSTD5_DROME Y4223_DICDI Y4223_DICDI GST_PROMI GST_PROMI GST_PROMI	GSTD5_DROME Y4223_DICDI Y4223_DICDI GST_PROMI GST_PROMI GST_PROMI	GO:0005737 GO:0006749 GO:0006749 GO:0005737 GO:0005737 GO:0005737
PladumEVm074020	-2.57920329135491	3.12898344265047	45.5005374583427	1.52596950708707e-11	3.43607249201586e-09	.	ASPX_VULVU	SON_MOUSE	GO:0001669
PladumEVm069798	1.4175813572756	7.21766942358542	45.431784012772	1.5804864366139e-11	3.53616223305329e-09	sp|Q9CPU4|MGST3_MOUSE Microsomal glutathione S-transferase 3 OS=Mus musculus OX=10090 GN=Mgst3 PE=1 SV=1	MGST3_BOVIN MGST3_BOVIN MGST3_BOVIN MGST3_BOVIN MGST3_BOVIN MGST3_BOVIN MGST3_BOVIN MGST3_BOVIN	MGST3_BOVIN MGST3_BOVIN MGST3_BOVIN MGST3_BOVIN MGST3_BOVIN MGST3_BOVIN MGST3_BOVIN MGST3_BOVIN	GO:0005783 GO:0005783 GO:0005783 GO:0005783 GO:0005783 GO:0005783 GO:0005783 GO:0005783
PladumEVm016171	1.91946085932536	2.79262748313271	45.2133811292063	1.7669366800925e-11	3.92830283301325e-09	sp|P27786|CP17A_MOUSE Steroid 17-alpha-hydroxylase/17,20 lyase OS=Mus musculus OX=10090 GN=Cyp17a1 PE=1 SV=1	CP17A_CHICK CP17A_PANTR CP17A_CHICK CP17A_CHICK CP17A_CHICK CP17A_CHICK	CP17A_ICTPU CP17A_PANTR CP17A_ICTPU CP17A_CHICK CP17A_ICTPU CP17A_CHICK	GO:0016020 GO:0005789 GO:0016020 GO:0016020 GO:0016020 GO:0016020
PladumEVm051006	1.29870974494458	5.35422042928532	45.1234006815528	1.85001500760095e-11	4.08713692905651e-09	tr|G5E8J6|G5E8J6_MOUSE Histidine-rich calcium-binding protein OS=Mus musculus OX=10090 GN=Hrc PE=1 SV=1	SRCH_RABIT SRCH_HUMAN SRCH_HUMAN SRCH_RABIT SRCH_HUMAN SRCH_HUMAN	SRCH_RABIT SRCH_RABIT SRCH_RABIT SRCH_RABIT SRCH_RABIT SRCH_RABIT	GO:0033018 GO:0005788 GO:0005788 GO:0033018 GO:0005788 GO:0005788
PladumEVm010528	3.27402422084547	0.952125996039024	45.0443518370229	1.92622030990817e-11	4.22889630163403e-09	sp|P17879|HS71B_MOUSE Heat shock 70 kDa protein 1B OS=Mus musculus OX=10090 GN=Hspa1b PE=1 SV=3	HS71B_MOUSE HSP74_PARLI HSP71_ANOAL HSP71_ANOAL HSP71_ANOAL HSP71_ANOAL HSP70_CHICK	HSP71_ANOAL HSP71_ANOAL HSP71_ANOAL HSP71_ANOAL HSP71_ANOAL HSP71_ANOAL HSP70_CHICK	GO:0044297 GO:0005524 GO:0005524 GO:0005524 GO:0005524 GO:0005524 GO:0005737
PladumEVm010997	-1.3202846107097	3.89614121079055	44.819238711914	2.16089075334892e-11	4.71463412999302e-09	.	. . . . . . . . . . . . .	. . . . . . . . . . . . .	. . . . . . . . . . . . .
PladumEVm035366	1.71972176941009	2.17233605105677	44.2373820097465	2.9087326546811e-11	6.30710197290019e-09	sp|Q9QXT0|CNPY2_MOUSE Protein canopy homolog 2 OS=Mus musculus OX=10090 GN=Cnpy2 PE=1 SV=1	CNPY2_MOUSE CNPY2_MOUSE CNPY2_MOUSE CNPY2_MOUSE CNPY2_MOUSE CNPY2_MOUSE CNPY2_MOUSE CNPY2_MOUSE CNPY2_MOUSE CNPY2_MOUSE CNPY2_MOUSE CNPY2_MOUSE CNPY2_MOUSE	CNPY2_MOUSE . CNPY2_MOUSE CNPY2_MOUSE CNPY2_MOUSE CNPY2_MOUSE CNPY2_MOUSE CNPY2_MOUSE CNPY2_MOUSE CNPY2_MOUSE CNPY2_MOUSE CNPY2_MOUSE CNPY2_MOUSE	GO:0005783 GO:0005783 GO:0005783 GO:0005783 GO:0005783 GO:0005783 GO:0005783 GO:0005783 GO:0005783 GO:0005783 GO:0005783 GO:0005783 GO:0005783
PladumEVm020889	-1.43750920273333	2.18338031467604	44.2061296691506	2.95554355326097e-11	6.36928701812258e-09	.	. . .	. . .	. . .
PladumEVm019426	1.14672748827007	5.86495098882384	44.1444924117552	3.05008769956866e-11	6.53295308675294e-09	sp|Q922R8|PDIA6_MOUSE Protein disulfide-isomerase A6 OS=Mus musculus OX=10090 GN=Pdia6 PE=1 SV=3	PDIA6_PONAB PDIA6_PONAB PDIA6_PONAB PDIA6_PONAB PDIA6_PONAB PDIA6_PONAB PDIA6_PONAB PDIA6_PONAB PDIA6_PONAB PDIA6_CAEEL	PDIA6_RAT PDIA6_RAT PDIA6_RAT PDIA6_RAT PDIA6_RAT PDIA6_RAT PDIA6_RAT PDIA6_RAT PDIA6_RAT PDIA6_CAEEL	GO:0005788 GO:0005788 GO:0005788 GO:0005788 GO:0005788 GO:0005788 GO:0005788 GO:0005788 GO:0005788 GO:0005788
PladumEVm091242	3.3508235626963	6.40159420015571	43.6177615067295	3.99199429728604e-11	8.46784876583905e-09	.	. . . .	. . . .	. . . .
PladumEVm040047	-1.89759439530972	4.79834759172094	43.6130291369727	4.00165939342751e-11	8.46784876583905e-09	tr|A0A0R4J0V5|A0A0R4J0V5_MOUSE DNA-directed RNA polymerase subunit OS=Mus musculus OX=10090 GN=Polr2a PE=1 SV=1	. . . . . RPB1_HUMAN . .	RPB1_CAEEL . RPB1_CAEBR RPB1_CAEBR IP5P6_ARATH RPB1_HUMAN . RPB1_CAEBR	. . . . . GO:0005694 . .
PladumEVm013973	1.15497274888478	3.94232902945352	43.49117141176	4.25876440028968e-11	8.95794114305244e-09	sp|Q8R1B8|RORB_MOUSE Nuclear receptor ROR-beta OS=Mus musculus OX=10090 GN=Rorb PE=1 SV=3	HR3_DROME RARG_XENLA RORA_MOUSE RARG_XENLA HR3_DROME E78C_DROME NHR23_CAEEL HR3_DROME HR3_DROME HR3_DROME HR3_DROME HR3_MANSE NHR23_CAEEL HR3_DROME NHR23_CAEEL NHR23_CAEEL NHR23_CAEEL NHR23_CAEEL NHR23_CAEEL RARG_XENLA RARG_XENLA .	HR3_MANSE NR1I3_MOUSE RORAA_DANRE PPARG_CRIGR HR3_MANSE HR3_MANSE NHR23_CAEEL HR3_MANSE HR3_MANSE HR3_MANSE HR3_MANSE RARA_NOTVI HR3_MANSE HR3_MANSE NR1H3_BOVIN RARA_NOTVI HR3_MANSE HR3_MANSE HR3_MANSE RORA_HUMAN RORA_HUMAN .	GO:0005634 GO:0005634 GO:0005654 GO:0005634 GO:0005634 GO:0005634 GO:0005634 GO:0005634 GO:0005634 GO:0005634 GO:0005634 GO:0005634 GO:0005634 GO:0005634 GO:0005634 GO:0005634 GO:0005634 GO:0005634 GO:0005634 GO:0005634 GO:0005634 .
PladumEVm005482	2.50491620179783	1.00340283695265	43.2217218867891	4.8875056443209e-11	1.0219250640956e-08	tr|Z4YJQ4|Z4YJQ4_MOUSE Regulator of G-protein-signaling 3 OS=Mus musculus OX=10090 GN=Rgs3 PE=1 SV=1	RGS3_HUMAN RGS3_HUMAN . RGS3_HUMAN RGS3_HUMAN RGS3_HUMAN RGS3_HUMAN RGS3_HUMAN	RGS3_HUMAN RGS3_HUMAN . RGS3_HUMAN RGS3_HUMAN RGS3_HUMAN RGS3_HUMAN RGS3_HUMAN	GO:0005829 GO:0005829 . GO:0005829 GO:0005829 GO:0005829 GO:0005829 GO:0005829
PladumEVm001549	1.08183357388184	5.39957666190492	42.9514244163985	5.61160294566142e-11	1.16638329391863e-08	tr|A0A384DV69|A0A384DV69_MOUSE Protein eva-1 homolog C OS=Mus musculus OX=10090 GN=Eva1c PE=1 SV=1	SML_SCONI VWDE_HUMAN SVEP1_RAT CSL2_ONCKE CSL2_ONCKE CSL2_ONCKE SVEP1_RAT CSL2_ONCKE . SML_SCONI SML_SCONI SML_SCONI SML_SCONI SML_SCONI SML_SCONI SML_SCONI SML_SCONI SML_SCONI SML_SCONI VWDE_HUMAN . CSL2_ONCKE CSL2_ONCKE SML_SCONI	SML_SCONI SVEP1_RAT SVEP1_RAT CSL2_ONCKE CSL2_ONCKE CSL2_ONCKE SVEP1_RAT CSL2_ONCKE . SML_SCONI SML_SCONI SML_SCONI SML_SCONI SML_SCONI SML_SCONI SML_SCONI SML_SCONI SML_SCONI SML_SCONI SVEP1_RAT . CSL2_ONCKE CSL2_ONCKE SML_SCONI	GO:0030246 GO:0009986 GO:0005737 GO:0060473 GO:0060473 GO:0060473 GO:0005737 GO:0060473 . GO:0030246 GO:0030246 GO:0030246 GO:0030246 GO:0030246 GO:0030246 GO:0030246 GO:0030246 GO:0030246 GO:0030246 GO:0009986 . GO:0060473 GO:0060473 GO:0030246
PladumEVm070260	-1.14755867287736	3.124302359591	42.8463756800559	5.92116831053595e-11	1.22348752496586e-08	.	. .	. .	. .
PladumEVm037606	1.23812441712838	3.72694446321911	42.1819033010652	8.31660609548393e-11	1.70840597845651e-08	sp|Q99J56|DERL1_MOUSE Derlin-1 OS=Mus musculus OX=10090 GN=Derl1 PE=1 SV=1	DERL1_HUMAN DERL1_PONAB DERL1_PONAB DERL1_PONAB	DERL1_HUMAN DERL1_HUMAN DERL1_HUMAN DERL1_HUMAN	GO:0036513 GO:0005789 GO:0005789 GO:0005789
PladumEVm139000	1.24985226598075	3.77770457638505	42.1630094794363	8.3973453198261e-11	1.71496249447402e-08	.	. .	. .	. .
PladumEVm026692	1.64648582292966	5.08285244539656	41.8645047687767	9.78224064085466e-11	1.98624720804221e-08	.	. . . . . . . . . . . . . . . . . . . . .	. . . . . . . . . . . . . . . . . . . . .	. . . . . . . . . . . . . . . . . . . . .
PladumEVm029141	-1.5685993130158	3.27217204733322	41.8403951544481	9.90360707989059e-11	1.99933336721446e-08	.	. . . . . . . . . . .	. . . . . . . . . . .	. . . . . . . . . . .
PladumEVm036675	1.90419095481276	1.83786403409383	41.7932946234303	1.01450743535594e-10	2.0363772960999e-08	sp|P24369|PPIB_MOUSE Peptidyl-prolyl cis-trans isomerase B OS=Mus musculus OX=10090 GN=Ppib PE=1 SV=2	PPIB_CHICK PPIB_CHICK PPIB_CHICK PPIB_CHICK PPIB_CHICK PPIB_CHICK	PPIB_CHICK PPIB_CHICK PPIB_CHICK PPIB_CHICK PPIB_CHICK PPIB_CHICK	GO:0005737 GO:0005737 GO:0005737 GO:0005737 GO:0005737 GO:0005737
PladumEVm015771	2.2191320038845	2.16902479354101	41.7562786888794	1.03389702001963e-10	2.06350571717213e-08	sp|Q64459|CP3AB_MOUSE Cytochrome P450 3A11 OS=Mus musculus OX=10090 GN=Cyp3a11 PE=1 SV=1	CP3AV_MESAU CP3AV_MESAU CP3AV_MESAU CP3AT_PIG CP3AV_MESAU CP3AR_ONCMY CP3AR_ONCMY CP3AV_MESAU	CP3AO_SHEEP CP3AV_MESAU CP3AV_MESAU CP3AT_PIG CP3AV_MESAU CP3A6_RABIT CP3AV_MESAU CP3AV_MESAU	GO:0005789 GO:0005789 GO:0005789 GO:0005789 GO:0005789 GO:0005737 GO:0005737 GO:0005789
PladumEVm006107	2.2659149239919	1.29521910838085	41.6994692069426	1.06437880477859e-10	2.11234091951737e-08	sp|P11369|LORF2_MOUSE LINE-1 retrotransposable element ORF2 protein OS=Mus musculus OX=10090 GN=Pol PE=1 SV=2	RTJK_DROFU	LORF2_MOUSE	GO:0003964
PladumEVm044890	1.4494613565877	3.15003657648927	41.6778999084864	1.07618626166634e-10	2.12377498952549e-08	sp|Q02067|ASCL1_MOUSE Achaete-scute homolog 1 OS=Mus musculus OX=10090 GN=Ascl1 PE=1 SV=2	ASL1B_DANRE ASL1B_DANRE ASL1B_DANRE ASL1B_DANRE ASL1B_DANRE	ASCL1_MOUSE ASCL1_MOUSE ASCL1_MOUSE ASCL1_MOUSE ASCL1_MOUSE	GO:0005634 GO:0005634 GO:0005634 GO:0005634 GO:0005634
PladumEVm013805	3.39935584220272	-0.160035891682191	41.2493444925323	1.3399677478735e-10	2.62955570276828e-08	tr|A0A494B9H1|A0A494B9H1_MOUSE Nucleotide exchange factor SIL1 OS=Mus musculus OX=10090 GN=Sil1 PE=1 SV=1	SIL1_XENLA SIL1_XENLA SIL1_XENLA	SIL1_XENLA SIL1_XENLA SIL1_XENLA	GO:0005788 GO:0005788 GO:0005788
PladumEVm005792	1.32908637086077	2.47122799281063	41.1751834368604	1.39178441211345e-10	2.7160672802394e-08	tr|Q5MJ56|Q5MJ56_MOUSE Myosin VIIa isoform 2 OS=Mus musculus OX=10090 GN=Myo7a PE=1 SV=1	MYO7A_AEDAE MYO7A_AEDAE MYO7A_AEDAE MYO7A_AEDAE MYO7A_AEDAE MYO7A_AEDAE MYO7A_AEDAE MYO7A_AEDAE MYO7A_AEDAE MYO7A_AEDAE MYO7A_AEDAE MYO7A_AEDAE MYO7A_MOUSE	MYO7A_AEDAE MYO7A_AEDAE MYO7A_AEDAE MYO7A_AEDAE MYO7A_AEDAE MYO7A_AEDAE MYO7A_AEDAE MYO7A_AEDAE MYO7A_AEDAE MYO7A_AEDAE MYO7A_AEDAE MYO7A_AEDAE MYO7A_MOUSE	GO:0005737 GO:0005737 GO:0005737 GO:0005737 GO:0005737 GO:0005737 GO:0005737 GO:0005737 GO:0005737 GO:0005737 GO:0005737 GO:0005737 GO:0015629
PladumEVm041868	-1.64022802959989	2.1590598312966	41.1560675696417	1.40546284827491e-10	2.72760737410788e-08	.	.	.	.
PladumEVm003998	1.26331570667696	3.31664607012948	41.1224021187151	1.42988030580875e-10	2.75974755506285e-08	sp|Q99KC8|VMA5A_MOUSE von Willebrand factor A domain-containing protein 5A OS=Mus musculus OX=10090 GN=Vwa5a PE=1 SV=2	VWA5A_RAT VMA5A_MOUSE VMA5A_MOUSE VMA5A_MOUSE VMA5A_MOUSE VMA5A_MOUSE VMA5A_MOUSE VWA5A_RAT VWA5A_RAT VWA5A_RAT SENP6_MOUSE VMA5A_MOUSE SENP6_MOUSE SENP6_MOUSE SENP6_HUMAN SENP6_HUMAN VWA5A_RAT VWA5A_RAT VWA5A_RAT VMA5A_HUMAN SENP6_MOUSE VWA5A_RAT VWA5A_RAT SENP6_MOUSE SENP6_HUMAN VMA5A_MOUSE VMA5A_MOUSE VMA5A_HUMAN	VWA5A_RAT VMA5A_MOUSE VMA5A_MOUSE VWA5A_RAT VMA5A_MOUSE VMA5A_MOUSE VMA5A_MOUSE VWA5A_RAT VWA5A_RAT VWA5A_RAT SENP6_HUMAN VMA5A_MOUSE SENP6_MOUSE SENP6_MOUSE SENP6_HUMAN SENP6_HUMAN VWA5A_RAT VWA5A_RAT VWA5A_RAT VMA5A_HUMAN SENP6_MOUSE VWA5A_RAT VWA5A_RAT SENP6_MOUSE SENP6_MOUSE VMA5A_MOUSE VMA5A_MOUSE VMA5A_HUMAN	. GO:0062023 GO:0062023 GO:0062023 GO:0062023 GO:0062023 GO:0062023 . . . GO:0005737 GO:0062023 GO:0005737 GO:0005737 GO:0005737 GO:0005737 . . . GO:0005654 GO:0005737 . . GO:0005737 GO:0005737 GO:0062023 GO:0062023 GO:0005654
PladumEVm067590	-4.22196206013923	1.16715477320085	41.0037629234452	1.51936408084818e-10	2.91643180699203e-08	.	.	RIC1_DANRE	.
PladumEVm025233	1.32371209530787	7.95864991015918	40.7673973781648	1.71470074125771e-10	3.27349418142172e-08	sp|P53566|CEBPA_MOUSE CCAAT/enhancer-binding protein alpha OS=Mus musculus OX=10090 GN=Cebpa PE=1 SV=2	CEBPB_CHICK CEBPB_CHICK CEBPB_CHICK CEBPG_MOUSE CEBPG_MOUSE CEBPG_MOUSE CEBPA_HUMAN CEBPA_HUMAN CEBPA_HUMAN CEBPA_HUMAN . CEBPB_CHICK CEBPB_CHICK CEBPA_HUMAN CEBPA_HUMAN CEBPB_CHICK CEBPB_CHICK	CEBPB_CHICK CEBPB_CHICK CEBPB_CHICK . CEBPG_MOUSE CEBPB_CHICK CEBPG_MOUSE CEBPA_HUMAN CEBPA_HUMAN CEBPG_MOUSE . . . CEBPA_HUMAN CEBPA_HUMAN CEBPG_MOUSE CEBPB_CHICK	GO:0000785 GO:0000785 GO:0000785 GO:0005654 GO:0005654 GO:0005654 GO:0000785 GO:0000785 GO:0000785 GO:0000785 . GO:0000785 GO:0000785 GO:0000785 GO:0000785 GO:0000785 GO:0000785
PladumEVm038564	1.5903681097329	4.18032356063847	40.5928646742744	1.8749006698471e-10	3.55998031511996e-08	sp|Q9JKR6|HYOU1_MOUSE Hypoxia up-regulated protein 1 OS=Mus musculus OX=10090 GN=Hyou1 PE=1 SV=1	HYOU1_HUMAN	HYOU1_HUMAN	GO:0071682
PladumEVm032132	1.91112673990771	4.35363955919858	40.5802282062223	1.88706501965138e-10	3.56381359920935e-08	.	. . . . . . . . . . . . . . . . . . .	. . . . . . . . . . . . . . . . . . .	. . . . . . . . . . . . . . . . . . .
PladumEVm014958	1.45691728613363	3.39475317618681	40.4484437999297	2.01873174409445e-10	3.79208502539068e-08	sp|Q64459|CP3AB_MOUSE Cytochrome P450 3A11 OS=Mus musculus OX=10090 GN=Cyp3a11 PE=1 SV=1	CP3AV_MESAU CP3AV_MESAU CP3AV_MESAU CP3AV_MESAU CP3AV_MESAU CP3AV_MESAU CP3AV_MESAU CP3AV_MESAU CP3AV_MESAU CP3AV_MESAU CP3AV_MESAU	CP3AV_MESAU CP3AV_MESAU CP3AV_MESAU CP3AV_MESAU CP3AV_MESAU CP3AV_MESAU CP3AV_MESAU CP3AV_MESAU CP3AV_MESAU CP3AV_MESAU CP3AV_MESAU	GO:0005789 GO:0005789 GO:0005789 GO:0005789 GO:0005789 GO:0005789 GO:0005789 GO:0005789 GO:0005789 GO:0005789 GO:0005789
PladumEVm027633	2.57753895381826	2.61512422364158	40.3299562621279	2.14494748939706e-10	4.00774310957715e-08	sp|Q91YR9|PTGR1_MOUSE Prostaglandin reductase 1 OS=Mus musculus OX=10090 GN=Ptgr1 PE=1 SV=2	PTGR1_CAVPO PTGR1_CAVPO	PTGR1_CAVPO PTGR1_CAVPO	GO:0005737 GO:0005737
PladumEVm039392	-2.03978247674348	1.02692079356484	40.1152941492046	2.39407251868042e-10	4.44955478114747e-08	.	. . . .	. . . .	. . . .
PladumEVm036703	-1.47209441829752	2.88661399647263	39.9650148242574	2.58552447630539e-10	4.78009043574629e-08	.	. . . . . .	. . . . . .	. . . . . .
PladumEVm085825	-1.70147536680074	5.35111933129181	39.9082937859526	2.66170595780489e-10	4.88203256191308e-08	.	. . . . .	. . . . .	. . . . .
PladumEVm045981	-3.42686749763259	0.240018433406229	39.9033430884656	2.66846087592824e-10	4.88203256191308e-08	.	. . . . .	. . . . .	. . . . .
PladumEVm029003	4.31311022525401	-0.189679314395957	39.7180625463851	2.93399421893078e-10	5.34002149887988e-08	sp|Q922Q1|MARC2_MOUSE Mitochondrial amidoxime reducing component 2 OS=Mus musculus OX=10090 GN=Mtarc2 PE=1 SV=1	MARC2_RAT	MARC2_RAT	GO:0005741
PladumEVm103457	2.98812656790135	1.12543576485257	39.6910868113225	2.97480056409579e-10	5.38638244407179e-08	.	.	.	.
PladumEVm041097	1.68326079556294	5.28869580354909	39.6339536126184	3.0631120431571e-10	5.51784290974254e-08	sp|Q99M71|EPDR1_MOUSE Mammalian ependymin-related protein 1 OS=Mus musculus OX=10090 GN=Epdr1 PE=1 SV=1	EPDR1_RAT EPDR1_RAT EPDR1_RAT EPDR1_RAT . . EPDR1_RAT EPDR1_RAT EPDR1_RAT EPDR1_RAT EPDR1_RAT EPDR1_RAT EPDR2_HALAI EPDR1_RAT EPDR1_RAT EPDR1_RAT	EPDR1_RAT EPDR1_RAT EPDR1_RAT EPDR1_RAT . . EPDR1_RAT EPDR1_RAT EPDR1_RAT EPDR1_RAT EPDR1_RAT EPDR1_RAT EPDR1_HALAI EPDR1_RAT EPDR1_RAT EPDR1_RAT	GO:0005576 GO:0005576 GO:0005576 GO:0005576 . . GO:0005576 GO:0005576 GO:0005576 GO:0005576 GO:0005576 GO:0005576 GO:0005576 GO:0005576 GO:0005576 GO:0005576
PladumEVm045536	1.20479280738465	7.11047813586356	39.2634182821035	3.70314702905638e-10	6.6367574331461e-08	sp|Q9JHF7|HPGDS_MOUSE Hematopoietic prostaglandin D synthase OS=Mus musculus OX=10090 GN=Hpgds PE=1 SV=3	HPGDS_CHICK GST6_CAEEL GST6_CAEEL GST5_CAEEL HPGDS_CHICK HPGDS_CHICK GST5_CAEEL HPGDS_CHICK HPGDS_CHICK HPGDS_CHICK HPGDS_CHICK GST8_CAEEL GST5_CAEEL GST_NOTSL GST5_CAEEL GST1_ASCSU GST5_CAEEL GST1_ONCVO GST1_ONCVO	SCR11_NOTSL GST6_CAEEL GST6_CAEEL SCR11_NOTSL HPGDS_CHICK HPGDS_CHICK HPGDS_CHICK SCR11_NOTSL HPGDS_CHICK HPGDS_CHICK HPGDS_CHICK GST_NOTSL SCR11_NOTSL GST_NOTSL SCR11_NOTSL SCRY4_ENTDO SCR11_NOTSL GST1_ONCVO GST1_ONCVO	GO:0005829 GO:0004364 GO:0004364 GO:0004364 GO:0005829 GO:0005829 GO:0004364 GO:0005829 GO:0005829 GO:0005829 GO:0005829 GO:0004364 GO:0004364 GO:0005737 GO:0004364 GO:0005903 GO:0004364 GO:0004364 GO:0004364
PladumEVm037862	1.61668897534194	3.89423336503734	39.0889880579207	4.04921478271736e-10	7.22014049099049e-08	sp|Q8BNI4|DERL2_MOUSE Derlin-2 OS=Mus musculus OX=10090 GN=Derl2 PE=1 SV=2	DERL2_PONAB DERL2_PONAB DERL2_PONAB DERL2_PONAB DERL2_PONAB DERL2_PONAB	DERL2_PONAB DERL2_PONAB DERL2_PONAB DERL2_PONAB DERL2_PONAB DERL2_PONAB	GO:0005769 GO:0005769 GO:0005769 GO:0005769 GO:0005769 GO:0005769
PladumEVm111568	-5.15656049817188	0.968469073179134	39.0761584437394	4.07591162650465e-10	7.2232062782445e-08	.	.	.	.
PladumEVm011071	1.39287079986702	2.90854271172315	39.0684386634436	4.09206037911195e-10	7.2232062782445e-08	sp|Q60641|NR1H4_MOUSE Bile acid receptor OS=Mus musculus OX=10090 GN=Nr1h4 PE=1 SV=3	E75_METEN E75_METEN E75_METEN E75_METEN . E75_METEN E75_METEN E75_METEN E75_METEN E75_METEN E75_METEN E75_METEN E75_METEN E75_METEN E75_METEN E75_METEN	E75_METEN E75_METEN E75_METEN E75_METEN . E75_METEN E75_METEN E75_METEN E75_METEN E75_METEN E75_METEN E75_METEN E75_METEN . E75_METEN E75_METEN	GO:0005634 GO:0005634 GO:0005634 GO:0005634 . GO:0005634 GO:0005634 GO:0005634 GO:0005634 GO:0005634 GO:0005634 GO:0005634 GO:0005634 GO:0005634 GO:0005634 GO:0005634
PladumEVm010383	1.15043524558611	3.60678351706595	38.9526625118811	4.34207682234324e-10	7.62620662692255e-08	.	. . . . . . . . . . . . . . . . . . . .	. . . . . . . . . . . . . . . . . . . .	. . . . . . . . . . . . . . . . . . . .
PladumEVm080306	-2.44375645257119	3.61552829645309	38.8856710149354	4.49367000971877e-10	7.85319136474583e-08	.	. . . . .	. . . . .	. . . . .
PladumEVm023167	1.06521250143312	8.29611475810357	38.5324959840998	5.38495651826834e-10	9.36422611966396e-08	sp|P09450|JUNB_MOUSE Transcription factor jun-B OS=Mus musculus OX=10090 GN=Junb PE=1 SV=1	JUN_SERCA JUN_SERCA	JUN_SERCA JUN_SERCA	GO:0005634 GO:0005634
PladumEVm015916	1.51162456293927	3.52407807805354	38.1683310005558	6.48971925118213e-10	1.12297718293731e-07	sp|Q64459|CP3AB_MOUSE Cytochrome P450 3A11 OS=Mus musculus OX=10090 GN=Cyp3a11 PE=1 SV=1	CP3AV_MESAU CP3AV_MESAU CP3AV_MESAU CP3AV_MESAU CP3AV_MESAU CP3AV_MESAU CP3AV_MESAU CP3AV_MESAU CP3AV_MESAU CP3AV_MESAU CP3AV_MESAU CP3AV_MESAU CP3AV_MESAU CP3AV_MESAU CP3AV_MESAU CP3AB_MOUSE	CP3AV_MESAU CP3AV_MESAU CP3AO_SHEEP CP3AV_MESAU CP3AV_MESAU CP3AV_MESAU CP3AV_MESAU CP3AV_MESAU CP3AV_MESAU CP3AV_MESAU CP3AV_MESAU CP3AV_MESAU CP3AV_MESAU CP3AV_MESAU CP3AV_MESAU CP3AB_MOUSE	GO:0005789 GO:0005789 GO:0005789 GO:0005789 GO:0005789 GO:0005789 GO:0005789 GO:0005789 GO:0005789 GO:0005789 GO:0005789 GO:0005789 GO:0005789 GO:0005789 GO:0005789 GO:0005789
PladumEVm106507	1.66072519578585	3.22617986858501	37.9879040392847	7.11845898240575e-10	1.22573582683807e-07	.	.	.	.
PladumEVm040102	1.27041487527695	2.04680564636967	37.6646618225118	8.40128242321203e-10	1.43956998868375e-07	.	. . . . . . . . . . . . . .	M4A12_HUMAN M4A12_HUMAN . . . . . . . . M4A12_HUMAN M4A12_HUMAN M4A12_HUMAN M4A12_HUMAN	. . . . . . . . . . . . . .
PladumEVm046196	-1.55449434282109	3.53605074675871	37.2529747191688	1.03756602840724e-09	1.76657382328951e-07	.	. . . . . . . . . . . . .	. . . . . . . . . . . . .	. . . . . . . . . . . . .
PladumEVm014612	1.02894205826215	3.63741860154253	37.2464846521763	1.04102479978628e-09	1.76657382328951e-07	sp|Q91YW3|DNJC3_MOUSE DnaJ homolog subfamily C member 3 OS=Mus musculus OX=10090 GN=Dnajc3 PE=1 SV=1	DNJC3_BOVIN DNJC3_BOVIN DNJC3_BOVIN DNJC3_BOVIN DNJC3_BOVIN DNJC3_BOVIN DNJC3_BOVIN DNJC3_BOVIN	DNJC3_BOVIN DNJC3_BOVIN DNJC3_BOVIN DNJC3_BOVIN DNJC3_MOUSE DNJC3_BOVIN DNJC3_BOVIN DNJC3_BOVIN	GO:0005829 GO:0005829 GO:0005829 GO:0005829 GO:0005829 GO:0005829 GO:0005829 GO:0005829
PladumEVm032374	-1.77049800140451	3.55971710016103	37.002256401108	1.17992622776218e-09	1.99265714435587e-07	.	. . . . . .	. . . . . .	. . . . . .
PladumEVm021109	2.8563482300261	2.54283132909822	36.9317820330481	1.22335439919096e-09	2.05611339619047e-07	.	. . . . . . . . . . . . . . .	. . . . . . . . . . . . . . .	. . . . . . . . . . . . . . .
PladumEVm054322	-1.65528822694807	1.94936442518806	36.6871231157703	1.38692544689424e-09	2.31993000824067e-07	.	.	.	.
PladumEVm010710	3.23879743744426	-0.00978266273382395	36.6160865989716	1.43839785414164e-09	2.39462565983096e-07	tr|Q3UN27|Q3UN27_MOUSE Matrilysin OS=Mus musculus OX=10090 GN=Mmp7 PE=1 SV=1	MMP7_RAT MMP7_MOUSE MMP11_HUMAN MMP7_RAT MMP7_RAT MMP7_RAT	MMP7_RAT . MMP11_RAT MMP7_RAT MMP7_RAT MMP7_RAT	GO:0009986 GO:0009986 GO:0031012 GO:0009986 GO:0009986 GO:0009986
PladumEVm014046	2.81515228967423	0.352877337773701	36.57859478263	1.4663308132611e-09	2.42961332440673e-07	sp|Q64676|CGT_MOUSE 2-hydroxyacylsphingosine 1-beta-galactosyltransferase OS=Mus musculus OX=10090 GN=Ugt8 PE=1 SV=2	CGT_MOUSE CGT_MOUSE CGT_MOUSE	UDB31_CANLF UDB31_CANLF UDB31_CANLF	GO:0005783 GO:0005783 GO:0005783
PladumEVm066360	-3.20572474499398	-0.283724929819772	36.3054766452307	1.68689168071004e-09	2.78194573090618e-07	.	. .	. .	. .
PladumEVm015232	1.87462565785123	2.30890139997771	36.113015839885	1.86198996845818e-09	3.05636082345936e-07	sp|Q9JMA7|CP341_MOUSE Cytochrome P450 3A41 OS=Mus musculus OX=10090 GN=Cyp3a41a PE=1 SV=2	CP341_MOUSE CP3AC_CANLF CP3A2_RAT CP3AB_MOUSE	CP3AB_MOUSE CP3AC_CANLF CP3AB_MOUSE CP3AB_MOUSE	GO:0005789 GO:0005789 GO:0005789 GO:0005789
PladumEVm056594	-1.74612278618005	5.0071610739288	36.0668579917729	1.90662157556981e-09	3.11506493418794e-07	.	. . . . . . . . . . . . . . . .	. . . . . . . . . . . SPT5H_DANRE . . . .	. . . . . . . . . . . . . . . .
PladumEVm006282	1.35725960943279	2.86178227046776	35.8115054789408	2.17360481008532e-09	3.53482482240125e-07	sp|P58252|EF2_MOUSE Elongation factor 2 OS=Mus musculus OX=10090 GN=Eef2 PE=1 SV=2	EF2_DROME EF2_DROME EF2_CAEEL EF2_DROME EF2_CHICK EF2_CHICK EF2_CHICK EF2_DROME EF2_DROME EF2_DROME EF2_DROME EF2_CHICK EF2_CHICK EF2_CHICK EF2_CHICK EF2_DROME EF2_DROME EF2_DROME EF2_DROME EF2_CHICK EF2_CHICK EF2_CALJA EF2_DROME EF2_DROME EF2_DROME	EF2_DROME EF2_DROME EF2_CAEEL EF2_DROME EF2_CHICK GSTCD_BOVIN EF2_CHICK EF2_DROME GSTCD_BOVIN GSTCD_BOVIN EF2_DROME EF2_CHICK EF2_CHICK EF2_CHICK EF2_CHICK EF2_DROME EF2_DROME EF2_DROME EF2_DROME GSTCD_BOVIN EF2_CHICK EF2_CALJA EF2_DROME GSTCD_BOVIN EF2_DROME	GO:0005829 GO:0005829 GO:0005737 GO:0005829 GO:0005737 GO:0005737 GO:0005737 GO:0005829 GO:0005829 GO:0005829 GO:0005829 GO:0005737 GO:0005737 GO:0005737 GO:0005737 GO:0005829 GO:0005829 GO:0005829 GO:0005829 GO:0005737 GO:0005737 GO:0005737 GO:0005829 GO:0005829 GO:0005829
PladumEVm064818	-1.54082619390266	7.8074073478122	35.7297407744592	2.26676976351222e-09	3.66934661211492e-07	.	. . .	. . .	. . .
PladumEVm036243	-1.7079603973009	2.12248753206422	35.706794523204	2.29362666253524e-09	3.69579008141629e-07	.	.	.	.
PladumEVm058501	-1.39589278216119	2.7164612876066	35.6706011203879	2.33663752370451e-09	3.74790257055563e-07	.	. . . . . . . . .	LEVS_LACSN . . . LEVS_LACSN LEVS_LACSN . . LEVS_LACSN	. . . . . . . . .
PladumEVm013774	1.03642588662352	3.28345802054898	35.5524535433372	2.48274132699253e-09	3.96414793605757e-07	sp|P81117|NUCB2_MOUSE Nucleobindin-2 OS=Mus musculus OX=10090 GN=Nucb2 PE=1 SV=2	SODC_DROVI SODC_DROVI SODC_DROVI SODC_DROVI SODC_DROVI SODC_DROVI NUCB2_RAT SODC_DROVI SODC_DROVI SODC_DROVI SODC_DROVI NUCB2_HUMAN SODC_DROVI SODC_DROVI SODC_DROVI SODC_DROVI SODC_DROVI SODC_DROVI SODC_DROVI SODC_DROVI SODC_DROVI SODC_DROVI . . SODC_DROVI SODC_DROVI SODC_DROVI SODC_DROVI SODC_DROVI SODC_DROVI SODC_DROVI SODC_DROVI SODC_DROVI SODC_DROVI	NUCB2_RAT SODC_DROVI NUCB2_RAT SODC_DROVI NUCB2_RAT SODC_DROVI NUCB2_RAT SODC2_ORYSJ NUCB2_RAT NUCB2_RAT SODC2_ORYSJ NUCB2_RAT SODC_DROVI NUCB2_RAT NUCB2_RAT SODC_DROVI SODC_DROVI NUCB2_RAT NUCB2_RAT SODC_DROVI SODC_DROVI NUCB2_RAT . . NUCB2_RAT SODC2_ORYSJ NUCB2_RAT SODC2_ORYSJ SODC2_ORYSJ NUCB2_RAT NUCB2_RAT SODC2_ORYSJ NUCB2_RAT SODC_DROVI	GO:0005777 GO:0005777 GO:0005777 GO:0005777 GO:0005777 GO:0005777 GO:0005737 GO:0005777 GO:0005777 GO:0005777 GO:0005777 GO:0005829 GO:0005777 GO:0005777 GO:0005777 GO:0005777 GO:0005777 GO:0005777 GO:0005777 GO:0005777 GO:0005777 GO:0005777 . . GO:0005777 GO:0005777 GO:0005777 GO:0005777 GO:0005777 GO:0005777 GO:0005777 GO:0005777 GO:0005777 GO:0005777
PladumEVm065079	2.26063733029545	3.23026954371825	35.3592020559595	2.74170138455867e-09	4.35781649481414e-07	sp|P17879|HS71B_MOUSE Heat shock 70 kDa protein 1B OS=Mus musculus OX=10090 GN=Hspa1b PE=1 SV=3	HSP68_DROME	HSP71_ANOAL	GO:0005737
PladumEVm061353	-1.64603225274255	7.78310662641931	35.2179219742844	2.94798074298726e-09	4.66458196211322e-07	.	. . . . . .	. . . . . .	. . . . . .
PladumEVm029645	-3.7368957933995	-0.42730701106872	35.0927477963489	3.14369402690428e-09	4.95195247009267e-07	sp|P30875|SSR2_MOUSE Somatostatin receptor type 2 OS=Mus musculus OX=10090 GN=Sstr2 PE=2 SV=1	SSR5_BOVIN SSR5_BOVIN DOPR2_DROME	SSR5_BOVIN SSR5_BOVIN .	GO:0005887 GO:0005887 GO:0016021
PladumEVm002141	1.52885550123104	2.82921952398282	34.8601156824111	3.54264150495343e-09	5.55546286359371e-07	sp|P21447|MDR1A_MOUSE ATP-dependent translocase ABCB1 OS=Mus musculus OX=10090 GN=Abcb1a PE=1 SV=3	MDR1_HUMAN MDR1_HUMAN MDR1_HUMAN MDR1_HUMAN MDR1_HUMAN MDR1_HUMAN MDR1_HUMAN MDR1_HUMAN MDR1_HUMAN MDR1_HUMAN MDR1_HUMAN MDR1_HUMAN MDR1_HUMAN	NMRL1_CHICK MDR1_HUMAN MDR1_HUMAN MDR1_HUMAN MDR1_HUMAN MDR1_HUMAN MDR1_HUMAN . MDR1_HUMAN MDR1_HUMAN MDR1_HUMAN MDR1_HUMAN MDR1_HUMAN	GO:0016324 GO:0016324 GO:0016324 GO:0016324 GO:0016324 GO:0016324 GO:0016324 GO:0016324 GO:0016324 GO:0016324 GO:0016324 GO:0016324 GO:0016324
PladumEVm092156	-1.52785594131101	2.91861309498013	34.7294220721652	3.78862234676253e-09	5.91479720776566e-07	.	. . . . .	. . . . .	. . . . .
PladumEVm102114	3.30808044366188	1.64267969497056	34.5554312414734	4.14283991433942e-09	6.43918308278764e-07	.	. .	. .	. .
PladumEVm047680	1.91849075712692	1.51202426762643	34.2495802351567	4.84779996932205e-09	7.50170350318836e-07	tr|Q99JZ4|Q99JZ4_MOUSE GTP-binding protein SAR1a OS=Mus musculus OX=10090 GN=Sar1a PE=1 SV=1	SAR1B_HUMAN SAR1B_HUMAN SAR1B_HUMAN SAR1B_HUMAN SAR1B_HUMAN	SAR1B_HUMAN SAR1B_HUMAN SAR1B_HUMAN SAR1B_HUMAN SAR1B_HUMAN	GO:0030127 GO:0030127 GO:0030127 GO:0030127 GO:0030127
PladumEVm016169	1.57596053172559	1.78627111001861	34.199226117742	4.9748733428055e-09	7.65349803221266e-07	sp|Q3URF8|KCD21_MOUSE BTB/POZ domain-containing protein KCTD21 OS=Mus musculus OX=10090 GN=Kctd21 PE=1 SV=1	KCD21_MOUSE KCD21_MOUSE KCD21_MOUSE KCD21_MOUSE KCD21_MOUSE . KCD21_MOUSE KCD21_MOUSE KCD21_MOUSE KCD21_MOUSE KCD21_MOUSE	KCD21_MOUSE KCD21_HUMAN KCD21_MOUSE KCD21_MOUSE KCD21_MOUSE . KCD21_MOUSE KCD21_MOUSE KCD21_MOUSE KCD21_MOUSE KCD21_MOUSE	GO:0097602 GO:0097602 GO:0097602 GO:0097602 GO:0097602 . GO:0097602 GO:0097602 GO:0097602 GO:0097602 GO:0097602
PladumEVm022618	-1.54617938579419	9.16877031107756	34.1935248000686	4.98946977930566e-09	7.65349803221266e-07	.	. . . . . . . . . . . . . .	. . . . . . PP1R7_XENTR PP1R7_XENTR . . . . . .	. . . . . . . . . . . . . .
PladumEVm067690	2.19701445510292	1.89113447421704	33.7961875356581	6.11986774437908e-09	9.34663453290452e-07	.	. . .	. . .	. . .
PladumEVm015807	1.12171243492795	4.86108339941039	33.7548778850594	6.251210142445e-09	9.50589864388162e-07	.	. . . . . . . . . . . . . . . . . . . .	. . . . . . . . . . . . . . . . . . . .	. . . . . . . . . . . . . . . . . . . .
PladumEVm035804	-2.09134224103982	0.969227626579435	33.7335299834157	6.32018758248835e-09	9.56936332802018e-07	.	. . . .	. . . .	. . . .
PladumEVm007742	1.07533596321155	3.11038531746028	33.6288712208084	6.66954077908768e-09	1.00549767788418e-06	sp|Q8BML2|OACYL_MOUSE O-acyltransferase like protein OS=Mus musculus OX=10090 GN=Oacyl PE=2 SV=1	NRF6_CAEEL NRF6_CAEEL NUDC1_MOUSE NUDC1_MOUSE NUDC1_MOUSE NRF6_CAEEL NRF6_CAEEL NRF6_CAEEL NRF6_CAEEL	NRF6_CAEEL NRF6_CAEEL NUDC1_MOUSE NRF6_CAEEL RIPK1_MOUSE NRF6_CAEEL NRF6_CAEEL NRF6_CAEEL NRF6_CAEEL	GO:0016021 GO:0016021 GO:0005829 GO:0005829 GO:0005829 GO:0016021 GO:0016021 GO:0016021 GO:0016021
PladumEVm063040	2.7863946377577	1.37928898453309	33.5066983110489	7.10189880072347e-09	1.06610426997014e-06	.	. . .	. . .	. . .
PladumEVm142171	2.57110609320977	1.70736074546734	33.3785311845288	7.58567448045611e-09	1.13388079776588e-06	.	. .	. .	. .
PladumEVm097205	-1.53712913970369	1.8175943468851	33.3475969095521	7.70729989559165e-09	1.14717933657817e-06	.	. .	. .	. .
PladumEVm003040	-1.60108606770636	2.6529856483921	33.1966005183449	8.32960264244396e-09	1.2298218114903e-06	.	. . . . . . . . . . . . . . . . . . . .	. . . . . . . . . . SON_MOUSE SON_MOUSE SON_MOUSE SON_MOUSE . . SON_MOUSE . . .	. . . . . . . . . . . . . . . . . . . .
PladumEVm045788	3.13969409625724	4.04631014384791	33.1959118778489	8.33255305419455e-09	1.2298218114903e-06	sp|Q9JHF7|HPGDS_MOUSE Hematopoietic prostaglandin D synthase OS=Mus musculus OX=10090 GN=Hpgds PE=1 SV=3	GST1_ASCSU GST7_CAEEL	SCRY3_OCTVU GST7_CAEEL	GO:0005903 GO:0004364
PladumEVm017003	1.19430299848112	8.71686737009754	33.1065737103435	8.72432620984079e-09	1.28225693210493e-06	sp|P14211|CALR_MOUSE Calreticulin OS=Mus musculus OX=10090 GN=Calr PE=1 SV=1	CALR_MACFU CALR_MACFU CALR_MACFU CALR_MACFU CALR_MACFU CALR_MACFU CALR_MACFU	CALR_PIG CALR_PIG CALR_PIG CALR_PIG CALR_PIG CALR_PIG CALR_PIG	GO:0009986 GO:0009986 GO:0009986 GO:0009986 GO:0009986 GO:0009986 GO:0009986
PladumEVm104924	1.85175665014293	1.70675391609575	33.0760277291233	8.86246863119115e-09	1.29713306503271e-06	.	.	.	.
PladumEVm032607	2.85804952292463	2.54341688929995	32.8905223170703	9.74974339179852e-09	1.4210756685631e-06	sp|Q3UMF9|FAXC_MOUSE Failed axon connections homolog OS=Mus musculus OX=10090 GN=Faxc PE=2 SV=1	FAXC_XENTR FAXC_XENTR FAXC_XENTR	FAXC_XENTR FAXC_XENTR FAXC_XENTR	GO:0005737 GO:0005737 GO:0005737
PladumEVm027632	2.53795586193493	1.68991102654289	32.8584942075114	9.91170344381847e-09	1.43871242508682e-06	sp|Q91YR9|PTGR1_MOUSE Prostaglandin reductase 1 OS=Mus musculus OX=10090 GN=Ptgr1 PE=1 SV=2	PTGR1_CAVPO PTGR1_CAVPO PTGR1_CAVPO PTGR1_CAVPO PTGR1_CAVPO	PTGR1_CAVPO PTGR1_CAVPO PTGR1_CAVPO PTGR1_CAVPO PTGR1_CAVPO	GO:0005737 GO:0005737 GO:0005737 GO:0005737 GO:0005737
PladumEVm063841	-1.08741972791787	3.34700922366732	32.7749270184915	1.03470887568256e-08	1.49572916362557e-06	.	. . . . . . . .	. . . . . . . .	. . . . . . . .
PladumEVm093037	7.7061040432824	-0.641441432284352	32.5434920079204	1.16554776590618e-08	1.67795886774535e-06	.	.	.	.
PladumEVm034664	1.35711833437469	1.72551503437215	32.5274146627814	1.17522972602335e-08	1.68499161575601e-06	tr|A2AG30|A2AG30_MOUSE DnaJ homolog subfamily B member 5 OS=Mus musculus OX=10090 GN=Dnajb5 PE=1 SV=1	DNAJH_SYNY3 DNAJH_SYNY3 DNAJH_SYNY3 DNAJH_SYNY3 DNAJH_SYNY3	DNJB9_HUMAN DNJB9_PONAB DNJB9_HUMAN DNJB9_HUMAN DNJB9_HUMAN	GO:0005829 GO:0005829 GO:0005829 GO:0005829 GO:0005829
PladumEVm128809	-2.03973354319043	2.16650359733364	32.5053958266202	1.18862056574684e-08	1.69726319564998e-06	.	. .	. .	. .
PladumEVm006164	1.06697053079219	5.17392630282234	32.1878913847057	1.39960299808919e-08	1.99043945400319e-06	sp|Q99KC8|VMA5A_MOUSE von Willebrand factor A domain-containing protein 5A OS=Mus musculus OX=10090 GN=Vwa5a PE=1 SV=2	VWA5A_RAT VMA5A_MOUSE . . VMA5A_MOUSE Y5981_DICDI Y5981_DICDI Y5975_DICDI VMA5A_MOUSE . VMA5A_MOUSE VMA5A_HUMAN VMA5A_HUMAN VMA5A_HUMAN VWA5A_RAT VMA5A_MOUSE VMA5A_HUMAN VMA5A_HUMAN Y2028_DICDI . . . VWA5A_RAT VMA5A_MOUSE VMA5A_MOUSE VMA5A_HUMAN . VWA5A_RAT . .	VWA5A_RAT VMA5A_MOUSE . . VMA5A_MOUSE Y2028_DICDI Y5981_DICDI Y2028_DICDI VMA5A_MOUSE . VMA5A_MOUSE VWA5A_RAT VMA5A_HUMAN VWA5A_RAT VWA5A_RAT VMA5A_MOUSE VWA5A_RAT VWA5A_RAT Y2740_DICDI . . . VWA5A_RAT VWA5A_RAT VMA5A_MOUSE VWA5A_RAT . VWA5A_RAT Y2740_DICDI VMA5A_MOUSE	. GO:0062023 . . GO:0062023 . . GO:0016020 GO:0062023 . GO:0062023 GO:0005654 GO:0005654 GO:0005654 . GO:0062023 GO:0005654 GO:0005654 . . . . . GO:0062023 GO:0062023 GO:0005654 . . . .
PladumEVm048776	1.08029033640491	3.15372700671968	32.1662526196524	1.41527805495518e-08	2.0046158159843e-06	sp|P14602|HSPB1_MOUSE Heat shock protein beta-1 OS=Mus musculus OX=10090 GN=Hspb1 PE=1 SV=3	HSPB1_CHICK HSPB1_CHICK HSPB1_CHICK HSPB1_CHICK	HSPB1_CHICK HSPB1_CHICK HSPB1_CHICK HSPB1_CHICK	GO:0043292 GO:0043292 GO:0043292 GO:0043292
PladumEVm077462	2.79541542352378	2.24474762420384	31.9546659890514	1.5781284705847e-08	2.22630195928629e-06	.	. . .	. . .	. . .
PladumEVm101498	-9.05183612552823	-0.606032368453185	31.9076183494948	1.61681786446281e-08	2.2717584449994e-06	.	.	.	.
PladumEVm099036	-1.7929310529914	2.32995361484737	31.8692898066163	1.6490384110364e-08	2.30779969181177e-06	.	. .	. .	. .
PladumEVm015079	-1.88750979214103	1.58626981932994	31.8120836870223	1.69832852742355e-08	2.3673486580479e-06	.	. . . . . . . . . .	. . . . . . . . . .	. . . . . . . . . .
PladumEVm092515	1.7212577418824	1.51915845621896	31.7830161137423	1.72393653898851e-08	2.39354619782804e-06	.	.	.	.
PladumEVm018777	1.09423633148722	4.31604236956069	31.7183999957413	1.78225629566075e-08	2.45885372907463e-06	sp|Q9R1Q9|VAS1_MOUSE V-type proton ATPase subunit S1 OS=Mus musculus OX=10090 GN=Atp6ap1 PE=1 SV=1	VAS1_BOVIN VAS1_BOVIN VAS1_BOVIN VAS1_BOVIN VAS1_BOVIN VAS1_BOVIN VAS1_BOVIN VAS1_BOVIN VAS1_BOVIN VAS1_BOVIN VAS1_BOVIN VAS1_BOVIN	VAS1_BOVIN VAS1_BOVIN VAS1_BOVIN VAS1_BOVIN VAS1_BOVIN VAS1_BOVIN VAS1_BOVIN VAS1_BOVIN VAS1_BOVIN VAS1_BOVIN VAS1_BOVIN VAS1_BOVIN	GO:0005789 GO:0005789 GO:0005789 GO:0005789 GO:0005789 GO:0005789 GO:0005789 GO:0005789 GO:0005789 GO:0005789 GO:0005789 GO:0005789
PladumEVm049290	2.92003623529244	0.22477361761666	31.7154411209145	1.78497366958189e-08	2.45885372907463e-06	sp|Q9D020|5NT3A_MOUSE Cytosolic 5'-nucleotidase 3A OS=Mus musculus OX=10090 GN=Nt5c3a PE=1 SV=4	5NT3_DANRE 5NT3_DANRE	5NT3_DANRE 5NT3_DANRE	GO:0005737 GO:0005737
PladumEVm009921	1.28972172678779	1.40457214689671	31.5981693478587	1.89608246306629e-08	2.60170658906757e-06	sp|Q4VBD2|TAPT1_MOUSE Transmembrane anterior posterior transformation protein 1 OS=Mus musculus OX=10090 GN=Tapt1 PE=1 SV=2	TAPT1_HUMAN TAPT1_MOUSE TAPT1_MOUSE TAPT1_HUMAN TAPT1_HUMAN TAPT1_HUMAN	TAPT1_HUMAN TAPT1_MOUSE TAPT1_MOUSE TAPT1_HUMAN TAPT1_HUMAN TAPT1_HUMAN	GO:0005813 GO:0005813 GO:0005813 GO:0005813 GO:0005813 GO:0005813
PladumEVm006832	1.08091398495499	5.86280199307675	31.5563995670688	1.93730864277503e-08	2.64793154454314e-06	sp|Q99KC8|VMA5A_MOUSE von Willebrand factor A domain-containing protein 5A OS=Mus musculus OX=10090 GN=Vwa5a PE=1 SV=2	VMA5A_MOUSE VMA5A_MOUSE VMA5A_MOUSE VWA5A_RAT VWA5A_RAT VMA5A_MOUSE VMA5A_MOUSE VMA5A_MOUSE VMA5A_MOUSE VMA5A_HUMAN VMA5A_HUMAN Y2028_DICDI . . . . VMA5A_MOUSE VMA5A_HUMAN	VWA5A_RAT VMA5A_MOUSE VWA5A_RAT VWA5A_RAT VMA5A_MOUSE VWA5A_RAT VWA5A_RAT VWA5A_RAT VWA5A_RAT VMA5A_HUMAN VMA5A_HUMAN Y2740_DICDI . . . . VWA5A_RAT VMA5A_MOUSE	GO:0062023 GO:0062023 GO:0062023 . . GO:0062023 GO:0062023 GO:0062023 GO:0062023 GO:0005654 GO:0005654 . . . . . GO:0062023 GO:0005654
PladumEVm030230	1.18647620569158	4.45582566389645	31.4022722541115	2.09735307324199e-08	2.8555705970454e-06	sp|O08992|SDCB1_MOUSE Syntenin-1 OS=Mus musculus OX=10090 GN=Sdcbp PE=1 SV=1	SDCB1_HUMAN SDCB1_HUMAN SDCB1_HUMAN SDCB1_HUMAN SDCB1_HUMAN	SDCB1_MOUSE PHAR2_HUMAN SDCB1_MOUSE SDCB1_MOUSE SDCB1_MOUSE	GO:0005912 GO:0005912 GO:0005912 GO:0005912 GO:0005912
PladumEVm022653	-1.61729119369102	3.99127783755261	31.3467062054744	2.15824537300437e-08	2.92713070337932e-06	sp|Q03350|TSP2_MOUSE Thrombospondin-2 OS=Mus musculus OX=10090 GN=Thbs2 PE=1 SV=2	TSP2_BOVIN COCA1_CHICK HMCN1_HUMAN CO7_PIG TSP2_HUMAN TSP2_HUMAN CO7_PIG CO7_PIG COCA1_CHICK TSP2_BOVIN CO7_PIG CO7_PIG . . HMCN1_HUMAN TSP2_HUMAN TSP2_HUMAN COCA1_CHICK COCA1_CHICK TSP2_HUMAN TSP2_HUMAN TSP2_BOVIN COCA1_CHICK	COCA1_CHICK COCA1_CHICK COCA1_CHICK CO7_PIG COCA1_CHICK COCA1_CHICK COCA1_CHICK COCA1_CHICK COCA1_CHICK COCA1_CHICK COCA1_CHICK COCA1_CHICK . . COCA1_CHICK COCA1_CHICK COCA1_CHICK COCA1_CHICK COCA1_CHICK COCA1_CHICK COCA1_CHICK COCA1_CHICK COCA1_CHICK	GO:0005576 GO:0005581 GO:0005912 GO:0005576 GO:0062023 GO:0062023 GO:0005576 GO:0005576 GO:0005581 GO:0005576 GO:0005576 GO:0005576 . . GO:0005912 GO:0062023 GO:0062023 GO:0005581 GO:0005581 GO:0062023 GO:0062023 GO:0005576 GO:0005581
PladumEVm014441	1.5816865523118	3.06956249446853	31.290027151357	2.22218229098714e-08	3.00225374367327e-06	tr|G3UW81|G3UW81_MOUSE Cytochrome P450, family 4, subfamily f, polypeptide 40 OS=Mus musculus OX=10090 GN=Cyp4f40 PE=1 SV=1	CP4F2_HUMAN CP4F2_HUMAN CP4FE_MOUSE CP4F2_HUMAN CP4F2_HUMAN CP4F2_HUMAN CP4F2_HUMAN CP4F2_HUMAN CP4F2_HUMAN CP4F2_HUMAN CP4F2_HUMAN CP4FE_MOUSE CP4FE_MOUSE CP4F2_HUMAN CP4F2_HUMAN CP4F2_HUMAN CP4F2_HUMAN CP4AO_PIG CP4AL_PIG CP4F2_HUMAN CP4F2_HUMAN CP4F2_HUMAN CP4F2_HUMAN CP4F1_RAT	CP4F2_HUMAN CP4F2_HUMAN CP4F2_HUMAN CP4F2_HUMAN CP4F2_HUMAN CP4F2_HUMAN CP4AO_PIG CP4F2_HUMAN CP4F2_HUMAN CP4F2_HUMAN CP4F2_HUMAN CP4F2_HUMAN CP4F2_HUMAN CP4F2_HUMAN CP4F2_HUMAN CP4F2_HUMAN CP4F2_HUMAN CP4AO_PIG CP4AL_PIG CP4F2_HUMAN CP4F2_HUMAN CP4F2_HUMAN CP4F2_HUMAN CP4F2_HUMAN	GO:0016324 GO:0016324 GO:0005789 GO:0016324 GO:0016324 GO:0016324 GO:0016324 GO:0016324 GO:0016324 GO:0016324 GO:0016324 GO:0005789 GO:0005789 GO:0016324 GO:0016324 GO:0016324 GO:0016324 GO:0005789 GO:0005789 GO:0016324 GO:0016324 GO:0016324 GO:0016324 GO:0005789
PladumEVm080299	-1.30855129849452	6.76680402822918	31.2301897709469	2.29174209948415e-08	3.083179986624e-06	.	. . . . . . . . . . . . . .	. . . . . . . . . . . . . .	. . . . . . . . . . . . . .
PladumEVm098009	-7.70043427381905	-1.12598710815173	31.2235144340438	2.2996360534503e-08	3.083179986624e-06	.	.	.	.
PladumEVm072801	1.95899494886062	1.81660652710862	31.2118141731289	2.3135380250751e-08	3.09002472269251e-06	sp|P84228|H32_MOUSE Histone H3.2 OS=Mus musculus OX=10090 GN=H3c2 PE=1 SV=2	H3_URECA H3_URECA H3_URECA	H3_URECA H3_URECA H3_URECA	GO:0000786 GO:0000786 GO:0000786
PladumEVm076192	8.08651491314772	-0.26797379057644	31.0971350510721	2.45433376053619e-08	3.25215972296723e-06	.	.	.	.
PladumEVm042109	1.23723142597427	1.98858195047554	31.090525515146	2.4627052874122e-08	3.25215972296723e-06	sp|Q8VDH1|FBX21_MOUSE F-box only protein 21 OS=Mus musculus OX=10090 GN=Fbxo21 PE=1 SV=1	FBX21_MOUSE FBX21_MOUSE FBX21_MOUSE	FBX21_MOUSE FBX21_MOUSE FBX21_MOUSE	GO:0003677 GO:0003677 GO:0003677
PladumEVm020457	1.18363432031722	2.91312705679453	30.9320578111145	2.67221094690764e-08	3.51468656190885e-06	.	. . . CHIT_BRUMA CHIT_BRUMA	PE1_ANOGA PE1_ANOGA . CHIT_BRUMA CHIT_BRUMA	. . . GO:0005576 GO:0005576
PladumEVm024158	2.45338201911232	2.49428699767421	30.9253117383327	2.68151563922786e-08	3.51468656190885e-06	sp|Q9JK92|HSPB8_MOUSE Heat shock protein beta-8 OS=Mus musculus OX=10090 GN=Hspb8 PE=1 SV=1	HSPB8_MACMU HSPB8_BOVIN HSPB8_BOVIN	HSPB8_CANLF HSPB8_BOVIN HSPB8_MACMU	GO:0101031 GO:0101031 GO:0101031
PladumEVm086042	-8.43403568814551	-0.480313296390817	30.8074258094863	2.84945387496491e-08	3.72092067902945e-06	sp|Q6PIC6|AT1A3_MOUSE Sodium/potassium-transporting ATPase subunit alpha-3 OS=Mus musculus OX=10090 GN=Atp1a3 PE=1 SV=1	AT1A_HYDVU	.	GO:0016021
PladumEVm024693	1.04199310561267	5.3816849169915	30.7589497835889	2.9215326398517e-08	3.80091396444706e-06	sp|Q9D8V0|HM13_MOUSE Minor histocompatibility antigen H13 OS=Mus musculus OX=10090 GN=Hm13 PE=1 SV=1	HM13_HUMAN HM13_HUMAN HM13_HUMAN HM13_HUMAN HM13_HUMAN HM13_HUMAN HM13_HUMAN HM13_HUMAN HM13_HUMAN	HM13_HUMAN HM13_HUMAN HM13_HUMAN HM13_HUMAN HM13_HUMAN HM13_HUMAN HM13_HUMAN HM13_HUMAN HM13_HUMAN	GO:0009986 GO:0009986 GO:0009986 GO:0009986 GO:0009986 GO:0009986 GO:0009986 GO:0009986 GO:0009986
PladumEVm005998	1.45977721291998	1.21175473171285	30.7383988880432	2.95263833169859e-08	3.82720762647883e-06	.	. . . . . . .	. . . . . . .	. . . . . . .
PladumEVm011025	3.43647225172648	-0.458447692496006	30.717003713116	2.9853744759092e-08	3.85541357409053e-06	sp|P11369|LORF2_MOUSE LINE-1 retrotransposable element ORF2 protein OS=Mus musculus OX=10090 GN=Pol PE=1 SV=2	RTJK_DROME	RTJK_DROME	GO:0003964
PladumEVm060419	-1.82448077656836	3.57503438160121	30.6563659720344	3.08014361101414e-08	3.96323093861149e-06	.	. . . . . . . . . . . . . . . . . . . . .	. . . . . . . . . . . . . . . . . . . . .	. . . . . . . . . . . . . . . . . . . . .
PladumEVm062339	-2.45333125060114	3.21344117937346	30.6373865693906	3.11042087398238e-08	3.97592449934628e-06	.	. .	. .	. .
PladumEVm010366	1.78565641555196	0.401173107006154	30.4984564598261	3.34132249327144e-08	4.25255924714296e-06	sp|Q7TMS5|ABCG2_MOUSE Broad substrate specificity ATP-binding cassette transporter ABCG2 OS=Mus musculus OX=10090 GN=Abcg2 PE=1 SV=1	ABCG2_MACMU ABCG2_MACMU ABCG2_MACMU ABCG2_MACMU ABCG2_MACMU ABCG2_HUMAN ABCG2_MACMU ABCG2_MACMU ABCG2_MACMU	ABCG2_MACMU ABCG2_MACMU ABCG2_MACMU ABCG2_MACMU ABCG2_MACMU ABCG2_HUMAN ABCG2_MACMU ABCG2_MACMU ABCG2_MACMU	GO:0016324 GO:0016324 GO:0016324 GO:0016324 GO:0016324 GO:0016324 GO:0016324 GO:0016324 GO:0016324
PladumEVm107868	-1.32985792514747	3.6955963655735	30.4158786336894	3.48662457265825e-08	4.41963103581765e-06	.	.	.	.
PladumEVm037562	-2.42746123396885	2.56271837508905	30.4096942467189	3.49775792967606e-08	4.41963103581765e-06	.	. . . . . . .	. . . . . . .	. . . . . . .
PladumEVm051987	1.5553436916764	3.86759470602737	30.227606756679	3.84201613648658e-08	4.83722225184101e-06	sp|Q9D0J4|ARL2_MOUSE ADP-ribosylation factor-like protein 2 OS=Mus musculus OX=10090 GN=Arl2 PE=1 SV=1	ARL2_HUMAN	ARL2_HUMAN	GO:0005813
PladumEVm074495	-1.37750807002935	2.45993648357435	30.1715210917027	3.95474232910649e-08	4.96136549266156e-06	.	. . . . . .	. . . . . .	. . . . . .
PladumEVm111383	2.66589590582633	2.24231085519186	30.143312186901	4.01268563316241e-08	5.01614264185395e-06	.	.	.	.
PladumEVm002174	-1.69981266560455	2.67289657435535	29.9993768238841	4.32185177219183e-08	5.36444124387923e-06	tr|A0A1D5RLZ9|A0A1D5RLZ9_MOUSE SCO-spondin OS=Mus musculus OX=10090 GN=Sspo PE=3 SV=1	SSPO_CHICK SSPO_CHICK SSPO_BOVIN HMCN1_HUMAN SSPO_CHICK . . SSPO_CHICK SSPO_CHICK SSPO_CHICK SSPO_CHICK . SSPO_CHICK SSPO_BOVIN SSPO_BOVIN HMCN1_HUMAN SSPO_CHICK	SSPO_BOVIN SSPO_BOVIN SSPO_BOVIN CADN_ACRMI SSPO_BOVIN . . SSPO_BOVIN SSPO_BOVIN SSPO_BOVIN SSPO_BOVIN . SSPO_BOVIN SSPO_BOVIN SSPO_BOVIN SSPO_CHICK SSPO_BOVIN	GO:0031012 GO:0031012 GO:0031012 GO:0005912 GO:0031012 . . GO:0031012 GO:0031012 GO:0031012 GO:0031012 . GO:0031012 GO:0031012 GO:0031012 GO:0005912 GO:0031012
PladumEVm067641	-1.85858398582467	0.423178784629739	29.9605431087685	4.40927869476169e-08	5.45368777151035e-06	.	. . .	. . .	. . .
PladumEVm096304	-2.40200363645574	0.867183674221793	29.6272417567361	5.23638216225719e-08	6.41557888202444e-06	.	. . .	. . .	. . .
PladumEVm047933	-2.09482767092405	5.3198641226285	29.6252540248439	5.24175460227464e-08	6.41557888202444e-06	.	.	.	.
PladumEVm046734	-1.21975070431409	1.88419975298545	29.602609110552	5.30335048218954e-08	6.46843029124555e-06	.	. . . . . . . . . . . . . . SYNG1_RAT SYNG1_RAT .	RB12B_HUMAN . . RB12B_HUMAN RB12B_HUMAN PRRT2_RAT . SYNG1_RAT RB12B_HUMAN SYNG1_RAT SYNG1_RAT RB12B_HUMAN RB12B_HUMAN RB12B_HUMAN RB12B_HUMAN RB12B_HUMAN .	. . . . . . . . . . . . . . GO:0044297 GO:0044297 .
PladumEVm021628	2.45873478095975	-0.423415870448822	29.5573601295642	5.42861202892454e-08	6.59829947197343e-06	sp|Q99MU3|DSRAD_MOUSE Double-stranded RNA-specific adenosine deaminase OS=Mus musculus OX=10090 GN=Adar PE=1 SV=2	DSRAD_HUMAN DSRAD_HUMAN DSRAD_HUMAN DSRAD_HUMAN DSRAD_HUMAN DSRAD_HUMAN DSRAD_HUMAN	DSRAD_HUMAN DSRAD_HUMAN DSRAD_HUMAN DSRAD_HUMAN DSRAD_HUMAN DSRAD_HUMAN DSRAD_HUMAN	GO:0005737 GO:0005737 GO:0005737 GO:0005737 GO:0005737 GO:0005737 GO:0005737
PladumEVm026257	1.08250162797312	4.46756457676645	29.5287272595423	5.50940263652695e-08	6.65047375990661e-06	sp|Q99KU1|DHDDS_MOUSE Dehydrodolichyl diphosphate synthase complex subunit Dhdds OS=Mus musculus OX=10090 GN=Dhdds PE=2 SV=1	DHDDS_HUMAN DHDDS_HUMAN DHDDS_HUMAN DHDDS_HUMAN DHDDS_HUMAN	DHDDS_HUMAN DHDDS_HUMAN DHDDS_HUMAN DHDDS_HUMAN DHDDS_HUMAN	GO:1904423 GO:1904423 GO:1904423 GO:1904423 GO:1904423
PladumEVm036470	2.66669957219317	1.11283750917339	29.5039787213263	5.58020318524956e-08	6.68995895181779e-06	sp|Q64435|UD16_MOUSE UDP-glucuronosyltransferase 1-6 OS=Mus musculus OX=10090 GN=Ugt1a6 PE=1 SV=1	UD16_MOUSE UD15_HUMAN	UD16_MOUSE UD15_HUMAN	GO:0005783 GO:0005789
PladumEVm006492	1.04986862799722	2.8693672564896	29.4759234807489	5.66156663122498e-08	6.76441670255238e-06	.	. .	. .	. .
PladumEVm091749	3.67436199933281	-0.92377426624765	29.4401875327641	5.76692864130974e-08	6.84374670213808e-06	.	.	.	.
PladumEVm031101	-2.22424840554015	2.16556767165732	29.2930093568332	6.22197520067174e-08	7.35889976006721e-06	.	. . . . . . . . . .	. . . . . . . . . .	. . . . . . . . . .
PladumEVm015743	1.54645866814352	2.59784547410506	29.2364118308787	6.4063916966633e-08	7.55158795733864e-06	sp|P00184|CP1A1_MOUSE Cytochrome P450 1A1 OS=Mus musculus OX=10090 GN=Cyp1a1 PE=1 SV=2	CP17A_ICTPU CP17A_ICTPU CP1A1_MACMU CP17A_CHICK CP17A_CHICK CP17A_CHICK CP17A_CHICK CP17A_MOUSE CP17A_ICTPU CP17A_CHICK CP17A_ORYLA CP17A_ORYLA CP1A1_RABIT CP1A1_RABIT	CP17A_ICTPU CP17A_ICTPU CP1A1_MACMU CP17A_CHICK CP17A_CHICK CP17A_CHICK CP17A_CHICK CP17A_MOUSE CP17A_ICTPU CP17A_CHICK CP17A_ORYLA CP17A_ORYLA CP1A1_CANLF CP1A1_RABIT	GO:0016020 GO:0016020 GO:0005789 GO:0016020 GO:0016020 GO:0016020 GO:0016020 GO:0030424 GO:0016020 GO:0016020 GO:0016020 GO:0016020 GO:0005789 GO:0005789
PladumEVm001130	-1.33651949899845	4.20227820333445	29.10647928316	6.85074867461542e-08	8.0360097916613e-06	sp|Q8C6K9|CO6A6_MOUSE Collagen alpha-6(VI) chain OS=Mus musculus OX=10090 GN=Col6a6 PE=1 SV=2	CO6A6_HUMAN CO7A1_MOUSE CO6A5_HUMAN CO6A6_HUMAN CO6A6_HUMAN CO6A6_HUMAN CO6A6_HUMAN CO6A6_HUMAN COCA1_NOTVI CO6A6_MOUSE COCA1_NOTVI CO6A6_HUMAN CO6A6_HUMAN	CO6A6_MOUSE CO7A1_MOUSE CO6A5_HUMAN CO6A6_MOUSE CO6A6_MOUSE CO6A6_MOUSE CO6A6_MOUSE CO6A6_MOUSE COCA1_NOTVI CO6A6_HUMAN COCA1_NOTVI CO6A6_MOUSE CO6A6_MOUSE	GO:0005581 GO:0005604 GO:0005581 GO:0005581 GO:0005581 GO:0005581 GO:0005581 GO:0005581 GO:0005581 GO:0005581 GO:0005581 GO:0005581 GO:0005581
PladumEVm019224	1.45297922831827	1.91594646969426	29.1029880563941	6.86310512568221e-08	8.0360097916613e-06	sp|A0A0B4J1F4|ARRD4_MOUSE Arrestin domain-containing protein 4 OS=Mus musculus OX=10090 GN=Arrdc4 PE=1 SV=1	ARRD4_MOUSE ARRD4_HUMAN ARRD4_HUMAN ARRD4_MOUSE ARRD4_MOUSE ARRD4_MOUSE ARRD4_MOUSE ARRD4_MOUSE ARRD4_MOUSE ARRD4_MOUSE ARRD4_MOUSE ARRD4_MOUSE	ARRD4_MOUSE ARRD4_HUMAN ARRD4_HUMAN ARRD4_MOUSE ARRD4_MOUSE ARRD4_MOUSE ARRD4_MOUSE ARRD4_MOUSE ARRD4_MOUSE ARRD4_MOUSE ARRD4_MOUSE ARRD4_MOUSE	GO:0005737 GO:0005737 GO:0005737 GO:0005737 GO:0005737 GO:0005737 GO:0005737 GO:0005737 GO:0005737 GO:0005737 GO:0005737 GO:0005737
PladumEVm016305	-1.40188707251785	4.67540877767716	29.0206076037858	7.16124269612778e-08	8.35724160089305e-06	sp|Q61805|LBP_MOUSE Lipopolysaccharide-binding protein OS=Mus musculus OX=10090 GN=Lbp PE=1 SV=2	LBP_HUMAN LBP_HUMAN LBP_HUMAN LBP_HUMAN LBP_HUMAN LBP_HUMAN LBP_HUMAN BPIB4_HUMAN BPIB4_HUMAN LBP_HUMAN LBP_BOVIN LBP_HUMAN LBP_HUMAN LBP_HUMAN LBP_HUMAN LBP_HUMAN LBP_HUMAN	LBP_HUMAN LBP_HUMAN . LBP_HUMAN SCYL1_XENLA LBP_HUMAN LBP_HUMAN BPIB4_RAT BPIB4_RAT LBP_HUMAN LBP_BOVIN . LBP_HUMAN LBP_HUMAN LBP_HUMAN LBP_HUMAN LBP_HUMAN	GO:0009986 GO:0009986 GO:0009986 GO:0009986 GO:0009986 GO:0009986 GO:0009986 GO:0005737 GO:0005737 GO:0009986 GO:0005615 GO:0009986 GO:0009986 GO:0009986 GO:0009986 GO:0009986 GO:0009986
PladumEVm018963	1.40665162167398	2.03448962647177	29.0056901181883	7.21660117052981e-08	8.39395858666227e-06	.	. . . . .	COAA1_HUMAN . COAA1_HUMAN COAA1_HUMAN COAA1_HUMAN	. . . . .
PladumEVm014318	-1.51574269499302	8.74400183061809	28.9679863243597	7.3584382069768e-08	8.53068841242489e-06	.	. . . . . . . . . . . . . . . . . . . . . . . . . . . . . . . . . . . . . . . . . . . . . . .	. . . . . . . . . . . . . . . . . . . . . . . . COLA1_HUMAN . . CRA1B_DANRE . . . . COLA1_HUMAN . CO6A4_MOUSE . . . . . . . . . . . .	. . . . . . . . . . . . . . . . . . . . . . . . . . . . . . . . . . . . . . . . . . . . . . .
PladumEVm025654	1.88892315164492	0.886256675462843	28.9061922310518	7.59696602776389e-08	8.77824426504152e-06	.	Y2258_MYCTU Y2258_MYCTU Y2258_MYCTU Y2258_MYCTU Y2258_MYCTU Y2258_MYCTU	Y2258_MYCTU Y2258_MYCTU Y2258_MYCTU Y2258_MYCTU Y2258_MYCTU Y2258_MYCTU	GO:0005618 GO:0005618 GO:0005618 GO:0005618 GO:0005618 GO:0005618
PladumEVm103416	-1.90994117324973	4.48492036266633	28.7466428731136	8.24927944473976e-08	9.42264067887882e-06	.	. .	. .	. .
PladumEVm043994	1.50244894661705	1.7612317277351	28.7283474697075	8.32757938611842e-08	9.4667599060253e-06	sp|P24369|PPIB_MOUSE Peptidyl-prolyl cis-trans isomerase B OS=Mus musculus OX=10090 GN=Ppib PE=1 SV=2	PPIB_RAT PPIB_RAT PPIB_RAT PPIB_RAT PPIB_RAT PPIB_RAT PPIB_RAT PPIB_RAT PPIB_RAT	PPIB_RAT PPIB_RAT PPIB_RAT PPIB_RAT PPIB_RAT PPIB_RAT PPIB_RAT PPIB_RAT PPIB_RAT	GO:0005737 GO:0005737 GO:0005737 GO:0005737 GO:0005737 GO:0005737 GO:0005737 GO:0005737 GO:0005737
PladumEVm091364	1.00211498803777	6.1317936423298	28.6928523433049	8.48162034771177e-08	9.61077025658295e-06	sp|P48428|TBCA_MOUSE Tubulin-specific chaperone A OS=Mus musculus OX=10090 GN=Tbca PE=1 SV=3	TBCA_RAT TBCA_RAT TBCA_RAT TBCA_RAT	TBCA_RAT TBCA_RAT TBCA_RAT TBCA_RAT	GO:0005829 GO:0005829 GO:0005829 GO:0005829
PladumEVm031240	1.02964753604848	2.7350279899387	28.5396565970266	9.17989077238245e-08	1.03685537994045e-05	tr|D3Z5F6|D3Z5F6_MOUSE Chromobox protein homolog 6 OS=Mus musculus OX=10090 GN=Cbx6 PE=4 SV=1	CBX2_HUMAN CBX2_HUMAN	CBX2_HUMAN CBX2_HUMAN	GO:0000791 GO:0000791
PladumEVm037433	1.07405480612237	5.65148291400534	28.4223865931211	9.75309683576904e-08	1.09540617893615e-05	sp|Q9ESY9|GILT_MOUSE Gamma-interferon-inducible lysosomal thiol reductase OS=Mus musculus OX=10090 GN=Ifi30 PE=1 SV=3	GILT_CARAU GILT_CARAU GILT_CARAU	GILT_CARAU GILT_CARAU GILT_CARAU	GO:0005576 GO:0005576 GO:0005576
PladumEVm104642	-2.03633052798414	3.71610268576732	28.4192244343209	9.76904005786529e-08	1.09540617893615e-05	.	.	.	.
PladumEVm008100	-1.57283298351515	0.786270116194302	28.4147136799502	9.79182794391641e-08	1.09540617893615e-05	.	. . . . . . . . . . . .	. . . . . . . . . . . .	. . . . . . . . . . . .
PladumEVm051732	3.72257880449625	-0.734034124860339	28.3168204147914	1.0299711477692e-07	1.14856496849805e-05	.	. .	. .	. .
PladumEVm070730	-1.31706107270936	3.29957737812973	28.2640635231498	1.05842830471143e-07	1.17656364112653e-05	.	. . . . . . . . . .	. . . . . . . . . .	. . . . . . . . . .
PladumEVm018179	1.38050731267815	1.76230102116	28.2479255354085	1.06728953782552e-07	1.18267128060558e-05	sp|O55071|CP2BJ_MOUSE Cytochrome P450 2B19 OS=Mus musculus OX=10090 GN=Cyp2b19 PE=2 SV=1	CP2B4_RABIT CP2J2_HUMAN CP2J2_HUMAN CP2B4_RABIT CP2B4_RABIT CP2J2_HUMAN CP2J2_HUMAN CP2J2_HUMAN CP2B4_RABIT CP2U1_HUMAN	CP2B4_RABIT CP2J2_HUMAN CP2J2_HUMAN CP2B4_RABIT CP2B4_RABIT CP2J2_HUMAN CP2J2_HUMAN CP2J2_HUMAN CP2B4_RABIT CP2U1_HUMAN	GO:0005789 GO:0005737 GO:0005737 GO:0005789 GO:0005789 GO:0005737 GO:0005737 GO:0005737 GO:0005789 GO:0005737
PladumEVm057331	-2.27978042492678	1.62191734595629	28.2252073804738	1.07989002070822e-07	1.19287096721439e-05	.	. .	. .	. .
PladumEVm012920	-2.37973367087412	-0.483947885233387	28.1984032458212	1.09494860778508e-07	1.20571347165099e-05	.	. . . . . . .	. . . . . . .	. . . . . . .
PladumEVm048781	2.24327069057647	0.845260725764099	28.1865176465087	1.10169311690806e-07	1.20934919117592e-05	sp|Q6ZWX6|IF2A_MOUSE Eukaryotic translation initiation factor 2 subunit 1 OS=Mus musculus OX=10090 GN=Eif2s1 PE=1 SV=3	IF2A_DROME	IF2A_DROME	GO:0005829
PladumEVm081354	-2.41544588794092	3.77596355280333	28.0336883949825	1.19221792159648e-07	1.29656467281484e-05	.	. .	. .	. .
PladumEVm056556	-4.03635057051405	1.05188833554353	27.7455884709287	1.38363360703221e-07	1.50008943562408e-05	.	. .	RIC1_DANRE .	. .
PladumEVm099095	-1.82629670933386	1.28974345462838	27.7139635702952	1.40643842279516e-07	1.5201219223854e-05	.	.	.	.
PladumEVm077181	1.18573477638355	4.98685419747902	27.546205973768	1.53385956646681e-07	1.64930419279102e-05	.	AAC4_DICDI	AAC4_DICDI	GO:0016021
PladumEVm031899	1.01601168384515	5.05902569934134	27.5443272274027	1.53535021790265e-07	1.64930419279102e-05	sp|Q9Z2M7|PMM2_MOUSE Phosphomannomutase 2 OS=Mus musculus OX=10090 GN=Pmm2 PE=1 SV=1	PMM2_MACFA PMM2_MACFA PMM2_MACFA	PMM2_MACFA PMM2_MACFA PMM2_MACFA	GO:0005737 GO:0005737 GO:0005737
PladumEVm115996	-1.45272236859113	4.09833512604223	27.53325489042	1.54416486693107e-07	1.65371583172828e-05	.	. . . . . . .	. . . . . . .	. . . . . . .
PladumEVm036008	-1.26115417110947	5.06916952178925	27.4445503384433	1.61663786681772e-07	1.72606803488468e-05	.	BUCC_APLCA BUCC_APLCA BUCC_APLCA BUCC_APLCA BUCC_APLCA BUCC_APLCA	BUCC_APLCA BUCC_APLCA BUCC_APLCA BUCC_APLCA BUCC_APLCA BUCC_APLCA	GO:0005576 GO:0005576 GO:0005576 GO:0005576 GO:0005576 GO:0005576
PladumEVm040918	1.91492609725585	1.86172212636406	27.4348135378707	1.62479778944297e-07	1.72952339241707e-05	sp|Q9CZE3|RAB32_MOUSE Ras-related protein Rab-32 OS=Mus musculus OX=10090 GN=Rab32 PE=1 SV=3	RAB32_MOUSE RAB32_MOUSE RAB32_MOUSE RAB32_MOUSE RAB32_MOUSE RAB32_MOUSE RAB32_MOUSE RAB32_MOUSE RAB32_MOUSE RAB32_MOUSE	RAB32_MOUSE RAB32_MOUSE RAB32_MOUSE . RAB32_MOUSE RAB32_MOUSE RAB32_MOUSE RAB32_MOUSE . .	GO:0005769 GO:0005769 GO:0005769 GO:0005769 GO:0005769 GO:0005769 GO:0005769 GO:0005769 GO:0005769 GO:0005769
PladumEVm027006	1.48987097146915	1.10772573171066	27.2968669483584	1.74493917986446e-07	1.85179693568274e-05	.	.	.	.
PladumEVm021704	1.79333506510478	2.99106418109051	27.2842310618646	1.75637962712193e-07	1.85832370969614e-05	.	. . . . . . . . . . .	. . . . . . . . . . .	. . . . . . . . . . .
PladumEVm073479	-3.29051320130894	-0.210741647227128	27.2603724787115	1.77818640545318e-07	1.87574636229291e-05	.	.	.	.
PladumEVm002101	1.06648531329035	1.76462979587105	27.195649841311	1.83871927070451e-07	1.93379316832447e-05	tr|A2AFY7|A2AFY7_MOUSE Tetratricopeptide repeat protein 17 OS=Mus musculus OX=10090 GN=Ttc17 PE=1 SV=1	TTC17_MOUSE TTC17_MOUSE TTC17_MOUSE TTC17_MOUSE TTC17_MOUSE TTC17_DANRE TTC17_MOUSE TTC17_MOUSE TTC17_MOUSE TTC17_MOUSE TTC17_DANRE TTC17_MOUSE TTC17_MOUSE	TTC17_MOUSE TTC17_MOUSE TTC17_MOUSE TTC17_MOUSE TTC17_MOUSE TTC17_DANRE TTC17_MOUSE TTC17_MOUSE TTC17_MOUSE TTC17_DANRE TTC17_DANRE TTC17_MOUSE TTC17_MOUSE	GO:0015629 GO:0015629 GO:0015629 GO:0015629 GO:0015629 GO:0015629 GO:0015629 GO:0015629 GO:0015629 GO:0015629 GO:0015629 GO:0015629 GO:0015629
PladumEVm003052	-1.86340424186037	1.23074123326992	27.1111861407787	1.92083245629504e-07	2.01412184156047e-05	sp|Q8K259|GIN1_MOUSE Gypsy retrotransposon integrase-like protein 1 OS=Mus musculus OX=10090 GN=Gin1 PE=2 SV=2	POL3_DROME POL3_DROME POL3_DROME POL5_DROME POL5_DROME YG31B_YEAST YG31B_YEAST YG31B_YEAST YG31B_YEAST POL3_DROME POL3_DROME	POL5_DROME . . POL5_DROME . . POL3_DROME . POL5_DROME POL5_DROME .	GO:0004190 GO:0004190 GO:0004190 GO:0005634 GO:0005634 GO:0005737 GO:0005737 GO:0005737 GO:0005737 GO:0004190 GO:0004190
PladumEVm112289	1.16487573194084	2.7053654913851	27.0933396814233	1.93864718834102e-07	2.02675177931116e-05	.	.	.	.
PladumEVm082978	1.86856836848184	1.65455809657284	27.0378207916363	1.995133227956e-07	2.07346286681688e-05	sp|Q64481|CP3AG_MOUSE Cytochrome P450 3A16 OS=Mus musculus OX=10090 GN=Cyp3a16 PE=2 SV=2	CP3A8_MACFA	CP3AV_MESAU	GO:0005789
PladumEVm036531	-1.35292268816747	7.72700675506929	27.0144058112973	2.01944792169355e-07	2.09254121372653e-05	.	GLBM_TYLHE GLBM_TYLHE GLBM_TYLHE GLBM_TYLHE GLBM_TYLHE	GLBM_TYLHE GLBM_TYLHE GLBM_TYLHE GLBM_TYLHE GLBM_TYLHE	GO:0005344 GO:0005344 GO:0005344 GO:0005344 GO:0005344
PladumEVm016517	1.26371571074539	4.18275765164752	26.9235645713059	2.11662421855093e-07	2.18678408603054e-05	sp|Q5U4F6|DC2I2_MOUSE Cytoplasmic dynein 2 intermediate chain 2 OS=Mus musculus OX=10090 GN=Dync2i2 PE=1 SV=3	NEUL1_MOUSE NEUL1_MOUSE NEUL1_MOUSE DC2I2_MOUSE DC2I2_MOUSE NEU1B_HUMAN NEUL1_MOUSE	NEUL1_MOUSE NEUL1_MOUSE NEUL1_MOUSE NEUL1_MOUSE DC2I2_HUMAN . NEUL1_MOUSE	GO:0097440 GO:0097440 GO:0097440 GO:0005930 GO:0005930 GO:0015629 GO:0097440
PladumEVm155115	3.09637493194104	0.131489751520073	26.8720545538362	2.17379460356776e-07	2.23926343224413e-05	.	. .	. .	. .
PladumEVm027866	1.93802887093508	2.95646402076602	26.8448545142818	2.20460543398278e-07	2.26436184443021e-05	.	STF3_MYCTU . STF3_MYCTU STF3_MYCTU STF3_MYCTU STF3_MYCTU STF3_MYCTU	STF3_MYCTU . . STF3_MYCTU STF3_MYCTU STF3_MYCTU .	GO:0001517 . GO:0001517 GO:0001517 GO:0001517 GO:0001517 GO:0001517
PladumEVm046221	1.51445212066584	1.62860353672303	26.7989167254236	2.25763857363885e-07	2.31207201679918e-05	sp|Q9JHF7|HPGDS_MOUSE Hematopoietic prostaglandin D synthase OS=Mus musculus OX=10090 GN=Hpgds PE=1 SV=3	GST1_ASCSU GST1_ASCSU GST1_ONCVO GSTA2_DICDI GST1_ONCVO GST1_ASCSU GST1_ONCVO HPGDS_CHICK HPGDS_CHICK GST1_ASCSU GST1_ASCSU HPGDS_CHICK	HPGDS_CHICK HPGDS_CHICK GST1_ONCVO GST_NOTSL GST1_ONCVO HPGDS_HUMAN GST1_ONCVO HPGDS_CHICK HPGDS_CHICK HPGDS_CHICK HPGDS_CHICK HPGDS_CHICK	GO:0005903 GO:0005903 GO:0004364 GO:0045335 GO:0004364 GO:0005903 GO:0004364 GO:0005829 GO:0005829 GO:0005903 GO:0005903 GO:0005829
PladumEVm022415	-1.27197231916119	5.71049853832731	26.7802127030914	2.27959612427966e-07	2.32441029547169e-05	sp|Q60847|COCA1_MOUSE Collagen alpha-1(XII) chain OS=Mus musculus OX=10090 GN=Col12a1 PE=2 SV=3	COCA1_HUMAN . COCA1_HUMAN HMCN1_HUMAN HMCN1_HUMAN COCA1_HUMAN HMCN1_HUMAN COCA1_HUMAN COCA1_MOUSE CO6A3_CHICK CO6A3_CHICK TSP2_MOUSE TSP2_MOUSE TSP2_MOUSE	CO6A3_CHICK . CO6A3_CHICK HMCN1_HUMAN . CO6A3_CHICK CO6A3_CHICK CO6A3_CHICK CO6A3_CHICK CO6A3_CHICK . HMCN1_HUMAN HMCN1_HUMAN CO6A4_MOUSE	GO:0005595 . GO:0005595 GO:0005912 GO:0005912 GO:0005595 GO:0005912 GO:0005595 GO:0005595 GO:0005581 GO:0005581 GO:0005604 GO:0005604 GO:0005604
PladumEVm021847	1.84024628249736	0.933963937548048	26.7739853018166	2.28695416479963e-07	2.32441029547169e-05	sp|Q99PG0|AAAD_MOUSE Arylacetamide deacetylase OS=Mus musculus OX=10090 GN=Aadac PE=1 SV=3	NCEH1_RAT AAAD_BOVIN AAAD_BOVIN	NCEH1_RAT AAAD_BOVIN AAAD_BOVIN	GO:0005783 GO:0005789 GO:0005789
PladumEVm109484	-1.65954569622194	2.85720954542049	26.7718033854214	2.28953785473626e-07	2.32441029547169e-05	.	.	.	.
PladumEVm063866	1.01657307120851	3.27927844059023	26.6894795474604	2.38918824936261e-07	2.41858834684036e-05	.	. . . .	. . . .	. . . .
PladumEVm016654	1.74612453503483	0.602408872226439	26.5874464733628	2.51875051711144e-07	2.53513322104795e-05	.	GUN4_THEFU GUN4_THEFU GUN4_THEFU GUN6_DICDI	GUN4_THEFU GUN4_THEFU GUN4_THEFU GUN6_DICDI	GO:0008810 GO:0008810 GO:0008810 GO:0005576
PladumEVm042517	1.29419652225126	4.21931063396218	26.5569278908672	2.55885456296095e-07	2.56813954951798e-05	.	. . . . . . . . . . .	. . . M4A4A_HUMAN M4A4A_HUMAN . M4A4A_HUMAN . M4A4A_HUMAN . .	. . . . . . . . . . .
PladumEVm023878	-1.26392235602424	3.00335472123018	26.5236464704258	2.60331916246793e-07	2.60532171566983e-05	tr|B7ZNH7|B7ZNH7_MOUSE Collagen alpha-1(XIV) chain OS=Mus musculus OX=10090 GN=Col14a1 PE=1 SV=1	MLP_ACRMI COCA1_CHICK TSP2_CHICK MLP_ACRMI COEA1_MOUSE COEA1_MOUSE CADN_ACRMI TSP2_CHICK AGRB1_MOUSE MLP_ACRMI CADN_ACRMI COEA1_MOUSE COEA1_MOUSE COEA1_MOUSE	CO6A3_HUMAN COCA1_CHICK COEA1_MOUSE MLP_ACRMI COEA1_MOUSE COEA1_MOUSE CADN_ACRMI CO6A3_HUMAN CO6A3_HUMAN MLP_ACRMI CADN_ACRMI COEA1_MOUSE COEA1_MOUSE COEA1_MOUSE	GO:0016021 GO:0005581 GO:0062023 GO:0016021 GO:0005581 GO:0005581 GO:0016021 GO:0062023 GO:0030425 GO:0016021 GO:0016021 GO:0005581 GO:0005581 GO:0005581
PladumEVm085210	-1.41222531534972	4.65830171352533	26.4954187410119	2.64163841278924e-07	2.63616001494454e-05	sp|Q9DBX3|SUSD2_MOUSE Sushi domain-containing protein 2 OS=Mus musculus OX=10090 GN=Susd2 PE=1 SV=1	SUSD2_MOUSE SUSD2_MOUSE	SRPX2_MOUSE .	GO:0005615 GO:0005615
PladumEVm003487	-1.23159923989275	3.39785101506082	26.4889539828093	2.65049361493825e-07	2.6375039436809e-05	sp|Q8BND5|QSOX1_MOUSE Sulfhydryl oxidase 1 OS=Mus musculus OX=10090 GN=Qsox1 PE=1 SV=1	QSOX1_RAT QSOX1_CAVPO QSOX1_RAT QSOX1_RAT QSOX1_RAT QSOX1_RAT QSOX1_RAT QSOX1_RAT QSOX1_RAT QSOX1_RAT QSOX1_RAT QSOX1_RAT	QSOX1_RAT QSOX1_RAT QSOX1_RAT QSOX1_RAT QSOX1_RAT QSOX1_RAT QSOX1_RAT QSOX1_RAT QSOX1_RAT QSOX1_RAT QSOX1_RAT QSOX1_RAT	GO:0070062 GO:0070062 GO:0070062 GO:0070062 GO:0070062 GO:0070062 GO:0070062 GO:0070062 GO:0070062 GO:0070062 GO:0070062 GO:0070062
PladumEVm014257	1.24137213296804	4.74785332064674	26.3672202387589	2.82290835027274e-07	2.80113846384267e-05	sp|Q9WVK8|CP46A_MOUSE Cholesterol 24-hydroxylase OS=Mus musculus OX=10090 GN=Cyp46a1 PE=1 SV=1	CP46A_MOUSE CP46A_HUMAN CP46A_HUMAN CP46A_MOUSE CP46A_MOUSE CP46A_MOUSE CP46A_HUMAN CP46A_MOUSE CP46A_HUMAN CP46A_MOUSE CP46A_MOUSE CP46A_HUMAN CP46A_HUMAN CP46A_MOUSE CP46A_MOUSE NAKD2_XENTR NAKD2_XENTR CP46A_HUMAN CP46A_HUMAN CP46A_HUMAN CP46A_MOUSE CP46A_HUMAN CP46A_HUMAN CP46A_HUMAN	CP46A_MOUSE CP46A_HUMAN CP46A_HUMAN CP46A_MOUSE CP46A_MOUSE CP46A_MOUSE CP46A_HUMAN CP46A_MOUSE CP46A_HUMAN CP46A_MOUSE CP46A_MOUSE CP46A_HUMAN CP46A_HUMAN CP46A_MOUSE CP46A_MOUSE NAKD2_XENTR CP46A_HUMAN CP46A_HUMAN CP46A_HUMAN CP46A_HUMAN CP46A_HUMAN CP46A_HUMAN CP46A_HUMAN CP46A_HUMAN	GO:0030425 GO:0030425 GO:0030425 GO:0030425 GO:0030425 GO:0030425 GO:0030425 GO:0030425 GO:0030425 GO:0030425 GO:0030425 GO:0030425 GO:0030425 GO:0030425 GO:0030425 GO:0005739 GO:0005739 GO:0030425 GO:0030425 GO:0030425 GO:0030425 GO:0030425 GO:0030425 GO:0030425
PladumEVm068653	1.09020808522161	4.23755795316373	26.3425790171151	2.85915357903129e-07	2.82261231450638e-05	sp|Q91VS7|MGST1_MOUSE Microsomal glutathione S-transferase 1 OS=Mus musculus OX=10090 GN=Mgst1 PE=1 SV=3	MGST1_MOUSE MGST1_MOUSE MGST1_MOUSE	MGST1_MOUSE MGST1_MOUSE MGST1_MOUSE	GO:0045177 GO:0045177 GO:0045177
PladumEVm070214	4.40865504299658	1.76624938396189	26.3415886833472	2.86061999021912e-07	2.82261231450638e-05	tr|D3YXV1|D3YXV1_MOUSE Indoleamine 2,3-dioxygenase 1 OS=Mus musculus OX=10090 GN=Ido1 PE=1 SV=1	I23O2_HUMAN	I23O2_HUMAN	GO:0005737
PladumEVm076567	-1.24150344018361	4.76638921842533	26.2219302755281	3.04346558064339e-07	2.98625182824749e-05	.	. .	. .	. .
PladumEVm044015	1.26984134233201	3.79692738268076	26.1069387255341	3.23021110722908e-07	3.16065809369459e-05	sp|O08547|SC22B_MOUSE Vesicle-trafficking protein SEC22b OS=Mus musculus OX=10090 GN=Sec22b PE=1 SV=3	SC22B_CHICK SC22B_CHICK SC22B_CHICK SC22B_CHICK SC22B_CHICK SC22B_CHICK	SC22B_CHICK SC22B_CHICK SC22B_CHICK . . SC22B_CHICK	GO:0005789 GO:0005789 GO:0005789 GO:0005789 GO:0005789 GO:0005789
PladumEVm023825	3.77759207166182	0.411970240443753	26.0988574585885	3.24375904436008e-07	3.16509788753435e-05	sp|P17879|HS71B_MOUSE Heat shock 70 kDa protein 1B OS=Mus musculus OX=10090 GN=Hspa1b PE=1 SV=3	HSP70_ONCTS HSP71_ANOAL HSP71_ORYLA HSP71_ORYLA HSP71_ORYLA HSP70_ONCMY HSP71_ORYLA	HSP71_ANOAL HSP71_ANOAL HSP71_ORYLA HSP71_ORYLA HSP71_ORYLA HSP70_ONCMY HSP71_ORYLA	GO:0005737 GO:0005524 GO:0005737 GO:0005737 GO:0005737 GO:0005737 GO:0005737
PladumEVm068187	-1.88245256115638	3.92385400704654	25.9583220762339	3.4886826120419e-07	3.39465246850958e-05	.	. . . . .	. . . . .	. . . . .
PladumEVm087680	-3.50929622176519	0.515121014647827	25.8206442872646	3.74659676304968e-07	3.61841234726904e-05	.	.	.	.
PladumEVm085063	-1.70468527341465	5.40497081613782	25.781208523618	3.82393429358093e-07	3.68009150494842e-05	.	. . .	. . .	. . .
PladumEVm085196	-1.30250873102318	2.19215772641429	25.6647146420863	4.06186418330322e-07	3.89839079690962e-05	.	.	.	.
PladumEVm092366	-1.52190967652504	6.14476266383997	25.5541214151014	4.30146272929801e-07	4.0947826908415e-05	.	. . . . . . . . . . . . . . . .	. . . . . . . . . . . . . . . .	. . . . . . . . . . . . . . . .
PladumEVm032437	-1.12834513857775	3.13250854736422	25.5438566659139	4.32440728142981e-07	4.10549877229148e-05	sp|O70252|HMOX2_MOUSE Heme oxygenase 2 OS=Mus musculus OX=10090 GN=Hmox2 PE=1 SV=1	HMOX2_RAT HMOX2_RAT HMOX2_RAT HMOX2_RAT HMOX2_RAT HMOX2_RAT HMOX2_RAT HMOX2_RAT HMOX2_RAT HMOX2_RAT HMOX2_RAT	HMOX2_RAT . HMOX2_RAT HMOX2_RAT HMOX2_RAT . HMOX2_RAT . HMOX2_RAT . HMOX2_RAT	GO:0005783 GO:0005783 GO:0005783 GO:0005783 GO:0005783 GO:0005783 GO:0005783 GO:0005783 GO:0005783 GO:0005783 GO:0005783
PladumEVm028870	1.00995454303736	2.40056019855519	25.340094833891	4.80613994151218e-07	4.55054656942044e-05	.	. . . . . . . . . . . . . . .	. . . . . . . . . . . . . . .	. . . . . . . . . . . . . . .
PladumEVm077432	-1.11146798945703	3.52530596330244	25.3179970232111	4.86151572106865e-07	4.5906038369349e-05	.	. .	. .	. .
PladumEVm050651	1.37545533247633	2.04598618266321	25.1815536217579	5.21788977923358e-07	4.91390922989646e-05	.	. .	. .	. .
PladumEVm037884	-1.50584291618541	9.83012782745495	25.1329181675208	5.35115561243374e-07	5.02593698390268e-05	.	. . . . . . . . . . . . . . . . . . . . . . . . . . . .	. . . . . . . . . . . . . . . . . . . . . . . . . . . .	. . . . . . . . . . . . . . . . . . . . . . . . . . . .
PladumEVm088971	-1.17949301027365	5.48783305782498	25.1176932194365	5.39357071648165e-07	5.0522655615427e-05	.	.	.	.
PladumEVm102960	-2.72726800377294	3.48596577020358	25.0939047494206	5.46051867645076e-07	5.10137339222569e-05	.	. . .	. . .	. . .
PladumEVm032616	1.93969624259049	3.39398078883617	24.9940655518382	5.75070441205595e-07	5.35822264939759e-05	sp|Q3UMF9|FAXC_MOUSE Failed axon connections homolog OS=Mus musculus OX=10090 GN=Faxc PE=2 SV=1	FAXC_XENTR FAXC_XENTR	FAXC_XENTR FAXC_XENTR	GO:0005737 GO:0005737
PladumEVm020008	1.34213019111197	2.46395989239019	24.8690755337562	6.13588598706867e-07	5.70199119226882e-05	.	LACT2_CAEEL LACT2_CAEEL LACT2_CAEEL LACT2_CAEEL	LACT2_CAEEL LACT2_CAEEL LACT2_CAEEL LACT2_CAEEL	GO:0016021 GO:0016021 GO:0016021 GO:0016021
PladumEVm104776	-1.48500992399818	6.21313508771529	24.848591065705	6.20143548675308e-07	5.74769985074342e-05	.	. .	. .	. .
PladumEVm036251	-1.80079695334722	1.11397593524528	24.8043293948124	6.34547868237302e-07	5.84945689700984e-05	.	. .	. .	. .
PladumEVm024168	1.89030901092668	3.78765161425499	24.8019032558194	6.35347047802406e-07	5.84945689700984e-05	sp|Q9JK92|HSPB8_MOUSE Heat shock protein beta-8 OS=Mus musculus OX=10090 GN=Hspb8 PE=1 SV=1	HSPB8_RAT HSPB8_RAT HSPB8_MOUSE HSPB8_BOVIN HSPB8_BOVIN HSPB8_MOUSE HSPB8_MACMU HSPB8_MACMU CRYAA_OCHPR HSPB8_RAT HSPB8_MACMU HSPB8_MACMU HSP12_CAEEL HSPB8_BOVIN HSPB8_RAT HSPB8_MACMU HSP12_CAEEL HSPB8_MACMU HSPB8_RAT HSPB8_BOVIN HSPB8_BOVIN HSPB8_MACMU HSPB8_BOVIN HSPB8_MACMU HSPB8_MACMU .	HSPB8_RAT HSPB8_RAT HSPB8_RAT HSPB8_BOVIN HSPB8_BOVIN HSPB8_RAT HSPB8_MACMU HSPB8_MACMU HSPB8_MACMU HSPB8_RAT HSPB8_MACMU HSPB8_MACMU HSP12_CAEEL HSPB8_BOVIN HSPB8_RAT HSP12_CAEEL HSP12_CAEEL HSPB8_MACMU HSPB8_MOUSE HSPB8_BOVIN HSPB8_BOVIN HSPB8_MACMU HSPB8_BOVIN HSPB8_MACMU HSPB8_BOVIN .	GO:0101031 GO:0101031 GO:0101031 GO:0101031 GO:0101031 GO:0101031 GO:0101031 GO:0101031 GO:0005737 GO:0101031 GO:0101031 GO:0101031 GO:0005737 GO:0101031 GO:0101031 GO:0101031 GO:0005737 GO:0101031 GO:0101031 GO:0101031 GO:0101031 GO:0101031 GO:0101031 GO:0101031 GO:0101031 .
PladumEVm090281	-2.41611659201993	0.131449875006925	24.7995649857541	6.36118238010009e-07	5.84945689700984e-05	.	.	.	.
PladumEVm075103	-2.41569140344669	5.76410903526806	24.77897277232	6.42950460142063e-07	5.89684616538127e-05	.	. .	. .	. .
PladumEVm043764	1.92994765956282	1.11738518964984	24.764916028949	6.4765650783847e-07	5.92453910178176e-05	.	. . . . .	. . . . .	. . . . .
PladumEVm012777	-1.42337545126299	1.57483540979668	24.6911030555094	6.72941097046765e-07	6.13984465349654e-05	sp|O88572|LRP6_MOUSE Low-density lipoprotein receptor-related protein 6 OS=Mus musculus OX=10090 GN=Lrp6 PE=1 SV=1	LRP6_HUMAN LRP6_HUMAN . LRP6_HUMAN LRP6_HUMAN LRP6_HUMAN . LRP6_HUMAN LRP6_HUMAN	. LRP6_HUMAN . LRP6_HUMAN . . . LRP6_HUMAN LRP6_HUMAN	GO:0009986 GO:0009986 . GO:0009986 GO:0009986 GO:0009986 . GO:0009986 GO:0009986
PladumEVm095754	-4.00868000287223	0.322121737609213	24.6770883283632	6.7785247992673e-07	6.168633176784e-05	.	.	.	.
PladumEVm038679	3.05984785409724	1.90917825800668	24.5646190525099	7.18590893852188e-07	6.50565523926439e-05	sp|P62821|RAB1A_MOUSE Ras-related protein Rab-1A OS=Mus musculus OX=10090 GN=Rab1A PE=1 SV=3	RAB1A_LYMST RAB1A_LYMST RAB1A_LYMST RAB1A_LYMST RAB1_DIPOM RAB1A_LYMST RAB1A_LYMST RAB1A_LYMST RAB1_DIPOM	RAB1A_LYMST RAB1A_LYMST RAB1A_LYMST RAB1A_LYMST RAB1_DIPOM RAB1A_LYMST RAB1A_LYMST RAB1A_LYMST RAB1_DIPOM	GO:0005783 GO:0005783 GO:0005783 GO:0005783 GO:0005886 GO:0005783 GO:0005783 GO:0005783 GO:0005886
PladumEVm012561	1.12069426430696	3.52532340080581	24.4722717472855	7.53869951442085e-07	6.80750380059283e-05	sp|O08914|FAAH1_MOUSE Fatty-acid amide hydrolase 1 OS=Mus musculus OX=10090 GN=Faah PE=1 SV=1	FAAH1_PIG FAAH1_MOUSE FAAH1_MOUSE FAAH1_MOUSE FAAH1_MOUSE FAAH1_MOUSE FAAH1_MOUSE FAAH1_MOUSE FAAH1_MOUSE FAAH1_MOUSE FAAH1_MOUSE FAAH1_MOUSE FAAH1_MOUSE FAAH1_MOUSE FAAH1_MOUSE FAAH1_MOUSE FAAH1_MOUSE FAAH1_MOUSE	FAAH1_PIG FAAH1_PIG FAAH1_PIG FAAH1_PIG FAAH1_MOUSE FAAH1_MOUSE FAAH1_PIG FAAH1_PIG FAAH1_MOUSE FAAH1_PIG FAAH1_PIG FAAH1_CAEEL FAAH1_MOUSE FAAH1_PIG FAAH1_PIG FAAH1_MOUSE FAAH1_PIG FAAH1_PIG	GO:0005789 GO:0005789 GO:0005789 GO:0005789 GO:0005789 GO:0005789 GO:0005789 GO:0005789 GO:0005789 GO:0005789 GO:0005789 GO:0005789 GO:0005789 GO:0005789 GO:0005789 GO:0005789 GO:0005789 GO:0005789
PladumEVm084102	-1.44351221106161	2.86066000778632	24.3585741642297	7.99700072568478e-07	7.16608786967166e-05	.	.	AKH2_AGRIP	.
PladumEVm035754	2.64477683214251	0.371545393697479	24.1721579615748	8.80967023072167e-07	7.85424584250153e-05	sp|Q9WUE3|C56D2_MOUSE Cytochrome b561 domain-containing protein 2 OS=Mus musculus OX=10090 GN=Cyb561d2 PE=1 SV=1	C56D2_BOVIN C56D2_BOVIN C56D2_BOVIN	C56D2_BOVIN C56D2_BOVIN C56D2_BOVIN	GO:0030659 GO:0030659 GO:0030659
PladumEVm061665	-1.8164622382696	5.42619011521616	24.1451829177027	8.93393575630927e-07	7.94486990662976e-05	.	GLB1_TYLHE GLB1_TYLHE GLB1_TYLHE GLB1_TYLHE GLB1_TYLHE GLB1_TYLHE GLB1_TYLHE GLB1_TYLHE GLB1_TYLHE	GLB1_TYLHE GLB1_TYLHE GLB1_TYLHE GLB1_TYLHE GLB1_TYLHE GLB1_TYLHE GLB1_TYLHE GLB1_TYLHE GLB1_TYLHE	GO:0005576 GO:0005576 GO:0005576 GO:0005576 GO:0005576 GO:0005576 GO:0005576 GO:0005576 GO:0005576
PladumEVm135999	2.13851913062381	1.86991302785449	24.1156767222183	9.0718752981675e-07	8.02689580853223e-05	.	. . .	. . .	. . .
PladumEVm101891	-5.94445875006289	-0.650830297129171	24.0735832502772	9.27236449816799e-07	8.18367707857153e-05	.	.	.	.
PladumEVm056579	-1.36614957903756	5.82224216748967	24.0565993357669	9.35451067330623e-07	8.2148974105307e-05	.	. .	. .	. .
PladumEVm029781	1.17829605938603	2.44001572631201	23.9421405080685	9.92747421593819e-07	8.67468623838957e-05	sp|P59266|FITM2_MOUSE Acyl-coenzyme A diphosphatase FITM2 OS=Mus musculus OX=10090 GN=Fitm2 PE=1 SV=1	FITM2_DROME FITM2_DROME FITM2_DROME FITM2_DROME FITM2_DROME FITM2_DROME FITM2_DROME FITM2_DROME FITM2_DROME	FITM2_DROME FITM2_DROME FITM2_DROME FITM2_DROME FITM2_DROME FITM2_DROME FITM2_DROME FITM2_DROME FITM2_DROME	GO:0030176 GO:0030176 GO:0030176 GO:0030176 GO:0030176 GO:0030176 GO:0030176 GO:0030176 GO:0030176
PladumEVm099647	-2.56382241952597	-0.485239501388285	23.8242829069772	1.0554255761241e-06	9.1540578302497e-05	.	.	.	.
PladumEVm014583	2.78879139898622	1.18837401584357	23.7944843325651	1.07189179527014e-06	9.27397613114639e-05	tr|G3UW81|G3UW81_MOUSE Cytochrome P450, family 4, subfamily f, polypeptide 40 OS=Mus musculus OX=10090 GN=Cyp4f40 PE=1 SV=1	CP4F2_HUMAN CP4B1_RABIT CP4F2_HUMAN CP4F2_HUMAN CP4F2_HUMAN	CP4F2_HUMAN CP4B1_RABIT CP4F2_HUMAN CP4F2_HUMAN CP4F2_HUMAN	GO:0016324 GO:0005789 GO:0016324 GO:0016324 GO:0016324
PladumEVm085904	-2.70441717244132	0.463769685460341	23.7684729041549	1.08647576344259e-06	9.35905673815978e-05	.	.	.	.
PladumEVm023648	1.29245105159659	1.78444106494333	23.7627368586798	1.08971850881298e-06	9.35905673815978e-05	tr|A0A1D5RMB0|A0A1D5RMB0_MOUSE Alcohol dehydrogenase 6B (class V) OS=Mus musculus OX=10090 GN=Adh6b PE=3 SV=1	ADH_SULAC ADH_SULAC ADH_SULAC ADH_SULAC ADH_SULAC ADH_SULAC ADH_SULAC ADH_SULAC ADH_SULAC ADH_SULAC ADH_SULAC DHSO_ARATH	ADH_SULAC . ADH_SULAC ADH_SULAC ADH_SULAC ADH_SULAC ADH_SULAC ADH_SULAC ADH_SULAC ADH_SULAC ADH_SULAC GATD_ECOLI	GO:0004022 GO:0004022 GO:0004022 GO:0004022 GO:0004022 GO:0004022 GO:0004022 GO:0004022 GO:0004022 GO:0004022 GO:0004022 GO:0005737
PladumEVm042316	1.24983120189177	1.33430432974309	23.7453133076844	1.09962816573538e-06	9.42113136043579e-05	sp|P59024|FKB14_MOUSE Peptidyl-prolyl cis-trans isomerase FKBP14 OS=Mus musculus OX=10090 GN=Fkbp14 PE=1 SV=1	FKB14_PONAB FKB14_PONAB	FKB14_PONAB FKB14_PONAB	GO:0005788 GO:0005788
PladumEVm032800	2.8450952963276	0.145964786730777	23.7135905444822	1.11790315653154e-06	9.55440004366989e-05	.	. . . . . . . .	. . . . . . . .	. . . . . . . .
PladumEVm057794	-1.26967979481859	3.58737892674251	23.7038923070098	1.12355072242099e-06	9.57936073458299e-05	.	. . .	. . .	. . .
PladumEVm129518	-6.70191928995056	-1.1170273619976	23.6619952576675	1.14827925902381e-06	9.76649044351801e-05	.	. .	. .	. .
PladumEVm016747	1.59122247193387	0.80568759947323	23.6180073450872	1.17482948081243e-06	9.96817274698026e-05	sp|Q6PEM8|PCFT_MOUSE Proton-coupled folate transporter OS=Mus musculus OX=10090 GN=Slc46a1 PE=1 SV=1	PCFT_DANRE PCFT_DANRE PCFT_DANRE PCFT_DANRE PCFT_DANRE PCFT_XENLA PCFT_DANRE PCFT_DANRE PCFT_DANRE	PCFT_XENLA PCFT_XENLA PCFT_XENLA PCFT_XENLA PCFT_XENLA PCFT_XENLA PCFT_XENLA PCFT_XENLA PCFT_XENLA	GO:0016021 GO:0016021 GO:0016021 GO:0016021 GO:0016021 GO:0016021 GO:0016021 GO:0016021 GO:0016021
PladumEVm002749	1.15869016190745	5.64996480703024	23.5969007969283	1.1877866873553e-06	0.000100189072400864	sp|Q9CXI3|MOXD1_MOUSE DBH-like monooxygenase protein 1 OS=Mus musculus OX=10090 GN=Moxd1 PE=1 SV=1	MOXD1_CHICK MOXD1_CHICK MOXD1_CHICK MOXD1_CHICK MOXD1_HUMAN MOXD1_CHICK . MOXD1_CHICK MOXD1_CHICK MOXD1_CHICK MOXD1_CHICK MOXD1_CHICK MOXD1_CHICK MOXD1_CHICK . MOXD1_CHICK MOXD1_CHICK MOXD1_CHICK MOXD1_CHICK MOXD1_CHICK MOXD1_CHICK MOXD1_CHICK MOXD1_CHICK MOXD1_CHICK MOXD1_CHICK . MOXD1_DANRE MOXD1_DANRE	MOXD1_DANRE MOXD1_CHICK MOXD2_DANRE MOXD1_CHICK MOXD1_CHICK MOXD1_CHICK . MOXD1_CHICK MOXD1_CHICK MOXD1_CHICK MOXD1_CHICK MOXD1_CHICK MOXD1_CHICK MOXD1_CHICK . MOXD1_DANRE MOXD1_DANRE MOXD1_DANRE MOXD1_DANRE MOXD1_DANRE MOXD1_DANRE MOXD1_DANRE MOXD1_DANRE MOXD1_DANRE MOXD1_CHICK . MOXD1_DANRE MOXD1_DANRE	GO:0005789 GO:0005789 GO:0005789 GO:0005789 GO:0005789 GO:0005789 . GO:0005789 GO:0005789 GO:0005789 GO:0005789 GO:0005789 GO:0005789 GO:0005789 . GO:0005789 GO:0005789 GO:0005789 GO:0005789 GO:0005789 GO:0005789 GO:0005789 GO:0005789 GO:0005789 GO:0005789 . GO:0005789 GO:0005789
PladumEVm015685	-1.26877953415308	4.99514965908609	23.5943447397256	1.18936553623026e-06	0.000100189072400864	sp|Q14BX2|PRS55_MOUSE Serine protease 55 OS=Mus musculus OX=10090 GN=Prss55 PE=1 SV=2	PRS55_MOUSE PRS55_MOUSE PRS55_MOUSE PRS55_MOUSE PRS55_MOUSE . PRS55_MOUSE	PRS55_MOUSE PRS55_MOUSE PRS55_MOUSE PRS55_MOUSE PRS55_MOUSE FIBA1_PETMA PRS55_MOUSE	GO:0001669 GO:0001669 GO:0001669 GO:0001669 GO:0001669 . GO:0001669
PladumEVm080445	1.2034776615889	4.49463355644233	23.5704295582571	1.20424003637886e-06	0.000101199377411197	.	. . .	. . .	. . .
PladumEVm042351	1.70538796859619	3.01078622316558	23.5052241294913	1.24575048764238e-06	0.000104189231855748	sp|P24472|GSTA4_MOUSE Glutathione S-transferase A4 OS=Mus musculus OX=10090 GN=Gsta4 PE=1 SV=3	GSTA3_CHICK GSTA3_CHICK	GSTA3_CHICK GSTA3_CHICK	GO:0005737 GO:0005737
PladumEVm009932	1.85762010876833	1.57233388553668	23.3607749819865	1.34289155412883e-06	0.000112046915966469	sp|P20918|PLMN_MOUSE Plasminogen OS=Mus musculus OX=10090 GN=Plg PE=1 SV=3	PLMN_RAT PLMN_PIG PLMN_RAT PLMN_BOVIN PLMN_RAT PLMN_BOVIN SULF1_CAEEL PLMN_MACEU PLMN_BOVIN PLMN_RAT	PLMN_MACEU PLMN_PIG PLMN_MACEU PLMN_BOVIN PLMN_MACEU PLMN_BOVIN SULF1_CAEEL PLMN_PIG PLMN_BOVIN PLMN_MACEU	GO:0009986 GO:0005576 GO:0009986 GO:0005576 GO:0009986 GO:0005576 GO:0009986 GO:0005576 GO:0005576 GO:0009986
PladumEVm016990	1.82353990344508	0.329376830901686	23.2246519731156	1.44137757265509e-06	0.000119413372628904	sp|Q9CX98|CP2U1_MOUSE Cytochrome P450 2U1 OS=Mus musculus OX=10090 GN=Cyp2u1 PE=2 SV=2	CP2J2_HUMAN CP2U1_HUMAN CP2U1_BOVIN CP2G1_RAT CP2U1_HUMAN CP2G1_RAT CP2J2_HUMAN CP2BB_CANLF	CP2J2_HUMAN CP2U1_HUMAN CP2U1_HUMAN CP2BB_CANLF CP2U1_HUMAN CP2BA_MOUSE CP2J2_HUMAN CP2BB_CANLF	GO:0005737 GO:0005737 GO:0005789 GO:0005737 GO:0005737 GO:0005737 GO:0005737 GO:0005737
PladumEVm014166	1.1584212137427	2.70529184861195	23.2198406823502	1.44498811922873e-06	0.000119430818033288	sp|Q64676|CGT_MOUSE 2-hydroxyacylsphingosine 1-beta-galactosyltransferase OS=Mus musculus OX=10090 GN=Ugt8 PE=1 SV=2	CGT_MOUSE CGT_MOUSE CGT_HUMAN UD2A1_MOUSE CGT_MOUSE CGT_HUMAN CGT_MOUSE CGT_MOUSE CGT_MOUSE CGT_MOUSE CGT_MOUSE CGT_MOUSE CGT_HUMAN UD2A1_MOUSE	CGT_MOUSE CGT_MOUSE CGT_MOUSE UD2A1_HUMAN CGT_MOUSE UDB31_CANLF CGT_MOUSE CGT_MOUSE CGT_MOUSE CGT_MOUSE CGT_MOUSE CGT_MOUSE UDB31_CANLF UD2A1_MOUSE	GO:0005783 GO:0005783 GO:0005783 GO:0016021 GO:0005783 GO:0005783 GO:0005783 GO:0005783 GO:0005783 GO:0005783 GO:0005783 GO:0005783 GO:0005783 GO:0016021
PladumEVm105018	-1.0573693089724	2.62154128571939	23.1786865287296	1.47624451673968e-06	0.000121727796102147	.	. .	. .	. .
PladumEVm015877	1.1718746033215	3.97721301704632	23.1447146362786	1.50255633789664e-06	0.000123607251712635	sp|Q9WVK8|CP46A_MOUSE Cholesterol 24-hydroxylase OS=Mus musculus OX=10090 GN=Cyp46a1 PE=1 SV=1	CP46A_HUMAN CP46A_HUMAN CP46A_MOUSE CP46A_HUMAN CP46A_MOUSE CP46A_HUMAN CP46A_HUMAN .	CP46A_HUMAN CP46A_HUMAN CP46A_MOUSE CP46A_HUMAN CP46A_MOUSE CP46A_HUMAN CP46A_HUMAN .	GO:0030425 GO:0030425 GO:0030425 GO:0030425 GO:0030425 GO:0030425 GO:0030425 .
PladumEVm037577	1.13815138419499	1.96784789176387	23.1322287265617	1.51234466346316e-06	0.000124121801386613	sp|Q923Z4|FER3L_MOUSE Fer3-like protein OS=Mus musculus OX=10090 GN=Ferd3l PE=1 SV=1	FER3L_HUMAN FER3L_HUMAN FER3L_HUMAN FER3L_HUMAN FER3L_HUMAN	FER3L_MOUSE FER3L_MOUSE FER3L_MOUSE FER3L_MOUSE FER3L_MOUSE	GO:0000785 GO:0000785 GO:0000785 GO:0000785 GO:0000785
PladumEVm089894	-3.82721749039536	1.17738623082402	23.1126402132142	1.52783011276011e-06	0.000125100439093064	.	.	.	.
PladumEVm025487	1.54284669368925	5.36739852500019	23.098425385858	1.53916695130687e-06	0.000125735622089666	tr|Q3TYL7|Q3TYL7_MOUSE DnaJ homolog subfamily B member 1 OS=Mus musculus OX=10090 GN=Dnajb1 PE=1 SV=1	DNJB4_PONAB DNJB4_PONAB DNAJ1_DROME DNJB4_PONAB	DNJB4_BOVIN DNJB4_BOVIN DNJB4_PONAB DNJB4_BOVIN	GO:0005737 GO:0005737 GO:0005829 GO:0005737
PladumEVm048774	1.37635280123439	2.61458730816422	23.0931456240112	1.54339920865925e-06	0.00012578882599205	sp|P14602|HSPB1_MOUSE Heat shock protein beta-1 OS=Mus musculus OX=10090 GN=Hspb1 PE=1 SV=3	HSPB1_CHICK HSPB1_CHICK HSPB1_CHICK	HSPB1_CHICK HSPB1_CHICK HSPB1_CHICK	GO:0043292 GO:0043292 GO:0043292
PladumEVm057795	1.39421050729127	1.10545969130659	23.0552196417253	1.57414571341717e-06	0.000127997723322234	sp|Q9EPR2|PG12A_MOUSE Group XIIA secretory phospholipase A2 OS=Mus musculus OX=10090 GN=Pla2g12a PE=1 SV=2	PG12A_MOUSE PG12A_MOUSE	PG12A_MOUSE PG12A_MOUSE	GO:0005737 GO:0005737
PladumEVm112464	-1.12020423559319	3.65432504374605	23.0246795664944	1.59935047114532e-06	0.000129746845265408	.	. . .	. . .	. . .
PladumEVm032360	1.37547678944842	2.20951274554381	22.9511351997728	1.66172048375077e-06	0.000134186794098191	sp|P50172|DHI1_MOUSE Corticosteroid 11-beta-dehydrogenase isozyme 1 OS=Mus musculus OX=10090 GN=Hsd11b1 PE=1 SV=3	DHI1L_DANRE DHI1L_DANRE DHI1L_DANRE DHI1L_DANRE DHI1L_DANRE DHI1L_DANRE DHI1L_DANRE DHI1L_DANRE DHI1L_DANRE DHI1L_DANRE DHI1L_DANRE	DHI1L_DANRE DHI1L_DANRE DHI1L_DANRE DHI1L_DANRE DHI1L_DANRE DHI1L_DANRE DHI1L_DANRE DHI1L_DANRE DHI1L_XENTR DHI1L_DANRE DHI1L_DANRE	GO:0005576 GO:0005576 GO:0005576 GO:0005576 GO:0005576 GO:0005576 GO:0005576 GO:0005576 GO:0005576 GO:0005576 GO:0005576
PladumEVm040900	1.18390461335299	6.48454334161822	22.89263654716	1.71306846825703e-06	0.000137700128339736	.	EPDR2_HALAI . . EPDR2_HALAI EPDR2_HALAI EPDR2_HALAI . EPDR2_HALAI . EPDR2_HALAI EPDR2_HALAI . .	EPDR2_HALAI EPDR2_HALAI . EPDR2_HALAI EPDR2_HALAI EPDR2_HALAI EPDR2_HALAI EPDR2_HALAI EPDR2_HALAI EPDR2_HALAI EPDR2_HALAI EPDR2_HALAI EPDR2_HALAI	GO:0005576 . . GO:0005576 GO:0005576 GO:0005576 . GO:0005576 . GO:0005576 GO:0005576 . .
PladumEVm161877	1.25469154678977	3.46173344269076	22.8767339159115	1.72730032538677e-06	0.000138211568405151	.	. .	. .	. .
PladumEVm074480	-1.32655307575124	5.67826578380401	22.8686699282435	1.73456234456884e-06	0.000138477207903794	.	. . . . . . . . .	. . . . . . . . .	. . . . . . . . .
PladumEVm069905	-1.84853670797327	2.02174961459604	22.8629280095873	1.73975188519129e-06	0.000138576563426563	.	. . . . .	. . . . .	. . . . .
PladumEVm039965	3.31198546330249	0.4998655704559	22.826372431446	1.77315794925674e-06	0.000140788886898178	sp|Q9DC53|CPNE8_MOUSE Copine-8 OS=Mus musculus OX=10090 GN=Cpne8 PE=2 SV=3	CPNA1_CAEEL CPNA1_CAEEL	CPNA1_CAEEL CPNA1_CAEEL	GO:0009925 GO:0009925
PladumEVm014772	1.12396707343832	2.24964149744982	22.8237896796693	1.77554237184766e-06	0.000140788886898178	sp|Q8VCV9|MF4B1_MOUSE Sodium-dependent glucose transporter 1A OS=Mus musculus OX=10090 GN=Mfsd4b1 PE=2 SV=2	MFS4B_DANRE MFS4B_DANRE MFS4B_HUMAN MFS4B_HUMAN MFS4B_HUMAN MFS4B_DANRE MFS4B_DANRE MFS4B_HUMAN MFS4B_DANRE MFS4B_DANRE MFS4B_DANRE MFS4B_HUMAN	MFS4B_DANRE MFS4B_DANRE MFS4B_HUMAN MFS4B_HUMAN MFS4B_HUMAN MFS4B_DANRE MF4B1_MOUSE MFS4B_HUMAN MFS4B_DANRE MF4B1_MOUSE MF4B1_MOUSE MFS4B_HUMAN	GO:0016324 GO:0016324 GO:0016324 GO:0016324 GO:0016324 GO:0016324 GO:0016324 GO:0016324 GO:0016324 GO:0016324 GO:0016324 GO:0016324
PladumEVm005611	1.00549473101563	3.08082838774842	22.7388073903284	1.85581895156136e-06	0.000146822865566432	.	AAC4_DICDI AAC4_DICDI AAC4_DICDI AAC4_DICDI AAC4_DICDI . . . . . . . . . . .	. . AAC4_DICDI . . . . . . . . . . . . .	GO:0016021 GO:0016021 GO:0016021 GO:0016021 GO:0016021 . . . . . . . . . . .
PladumEVm076548	1.6812653976889	1.77587541479505	22.7239481090786	1.87022484242576e-06	0.00014728625385838	tr|F7D439|F7D439_MOUSE Argininosuccinate lyase (Fragment) OS=Mus musculus OX=10090 GN=Asl PE=1 SV=2	ARLY_LITCT	ARLY_LITCT	GO:0004056
PladumEVm119289	-1.62297055537577	1.80136956064007	22.719811658809	1.87425500255347e-06	0.00014728625385838	.	. . .	. . .	. . .
PladumEVm006519	1.65997885907545	1.09812010165072	22.7108778316767	1.88298901689277e-06	0.000147642310706233	.	THAP9_HUMAN THAP9_HUMAN THAP9_HUMAN	THAP9_HUMAN . THAP9_HUMAN	GO:0003677 GO:0003677 GO:0003677
PladumEVm021452	-1.59177765156143	7.29107587930458	22.6378077170416	1.95597474622001e-06	0.000153023440780557	.	. . . YCR2_BACTK . .	. . . YCR2_BACTK . .	. . . . . .
PladumEVm084809	-2.03222802507762	3.43587329563592	22.6088296311615	1.98569924431298e-06	0.000155003683011071	.	. . . .	. . . .	. . . .
PladumEVm016741	1.35573014066249	1.07822351079906	22.5713608469859	2.02480590494169e-06	0.000157418313961078	tr|S4R2R5|S4R2R5_MOUSE Ankyrin-2 OS=Mus musculus OX=10090 GN=Ank2 PE=1 SV=3	ANK3_HUMAN ANK3_HUMAN ANK3_HUMAN ANK3_HUMAN ANK3_HUMAN ANK3_HUMAN	ANK3_HUMAN ANK3_HUMAN ANK3_HUMAN ANK3_HUMAN ANK3_HUMAN ANK3_HUMAN	GO:0043194 GO:0043194 GO:0043194 GO:0043194 GO:0043194 GO:0043194
PladumEVm034114	1.59644154028214	1.53020502890609	22.5325724792613	2.06610394781158e-06	0.00015985910434973	sp|E9Q5L8|GLYL3_MOUSE Glycine-N-acyltransferase-like protein 3 OS=Mus musculus OX=10090 GN=Glyatl3 PE=1 SV=1	GLYL3_HUMAN GLYL3_HUMAN GLYL3_HUMAN GLYL3_HUMAN GLYL3_HUMAN GLYL3_HUMAN GLYL3_HUMAN GLYL3_HUMAN GLYL3_HUMAN GLYL3_HUMAN	GLYL3_HUMAN . . GLYL3_HUMAN GLYL3_HUMAN GLYL3_HUMAN GLYL3_HUMAN GLYL3_HUMAN GLYL3_HUMAN GLYL3_HUMAN	GO:0005739 GO:0005739 GO:0005739 GO:0005739 GO:0005739 GO:0005739 GO:0005739 GO:0005739 GO:0005739 GO:0005739
PladumEVm071579	-7.54479281853396	-0.71816836469899	22.5106143064589	2.08985633304577e-06	0.000161133512957967	.	.	.	.
PladumEVm038404	1.36854690659326	2.94372244388268	22.5088750047455	2.09174942092501e-06	0.000161133512957967	.	. . . . . . . .	. . . . . . . .	. . . . . . . .
PladumEVm015187	1.06762595212296	2.14078581001333	22.499492077368	2.1019916824387e-06	0.000161568187809681	sp|Q64459|CP3AB_MOUSE Cytochrome P450 3A11 OS=Mus musculus OX=10090 GN=Cyp3a11 PE=1 SV=1	CP3AB_MOUSE CP3A2_RAT CP3A6_RABIT CP3AE_CAVPO CP3A2_RAT CP3AG_MOUSE CP3A6_RABIT CP341_MOUSE CP3AE_CAVPO CP3A8_MACFA	CP3AB_MOUSE CP3AE_CAVPO . CP3AE_CAVPO CP3AT_PIG CP3AG_MOUSE CP3A6_RABIT CP341_MOUSE CP3AT_PIG CP3AT_PIG	GO:0005789 GO:0005789 GO:0005789 GO:0005789 GO:0005789 GO:0005789 GO:0005789 GO:0005789 GO:0005789 GO:0005789
PladumEVm018214	1.97940534266986	0.849581109384864	22.4830450532091	2.12006653843016e-06	0.000162601697151608	sp|Q9JMA7|CP341_MOUSE Cytochrome P450 3A41 OS=Mus musculus OX=10090 GN=Cyp3a41a PE=1 SV=2	CP3AO_SHEEP CP3AO_SHEEP CP3AO_SHEEP CP3A7_HUMAN CP3AL_CALJA CP3AO_SHEEP CP3AO_SHEEP CP3AO_SHEEP	CP3AO_SHEEP CP3AO_SHEEP CP3AO_SHEEP C6A17_DROME CP3AO_SHEEP CP3AO_SHEEP CP3AO_SHEEP CP3AO_SHEEP	GO:0005789 GO:0005789 GO:0005789 GO:0005789 GO:0005789 GO:0005789 GO:0005789 GO:0005789
PladumEVm046187	1.84035206506238	1.67442530800706	22.4517030713334	2.15494336323791e-06	0.000164558033740126	sp|Q9WU63|HEBP2_MOUSE Heme-binding protein 2 OS=Mus musculus OX=10090 GN=Hebp2 PE=1 SV=1	HEBP2_HUMAN HEBP2_HUMAN HEBP2_HUMAN HEBP2_HUMAN HEBP2_HUMAN HEBP2_HUMAN HEBP2_HUMAN HEBP2_HUMAN HEBP2_HUMAN HEBP2_HUMAN	HEBP2_HUMAN HEBP2_HUMAN HEBP2_HUMAN HEBP2_HUMAN HEBP2_HUMAN HEBP2_HUMAN HEBP2_HUMAN HEBP2_HUMAN HEBP2_HUMAN HEBP2_HUMAN	GO:0035578 GO:0035578 GO:0035578 GO:0035578 GO:0035578 GO:0035578 GO:0035578 GO:0035578 GO:0035578 GO:0035578
PladumEVm032368	4.75080918864694	-0.158297449452748	22.4049671543479	2.20802227964138e-06	0.000168245550145255	.	STF3_MYCTU	STF3_MYCTU	GO:0001517
PladumEVm066462	-3.30206832648484	6.39206566504525	22.3008507671472	2.33103310826045e-06	0.000177234199120919	.	. . . .	. . . .	. . . .
PladumEVm079435	-4.70596648237153	-0.757133171045938	22.2700986636508	2.36866441408823e-06	0.000179706425213126	.	.	.	.
PladumEVm014151	-1.69877827066099	1.28347872752215	22.2421439246669	2.40340117413726e-06	0.000181948864318792	.	. . .	. . .	. . .
PladumEVm108870	-1.78134272664111	0.230887285729445	22.1965761254258	2.46112298109195e-06	0.000185121770785475	.	. .	. .	. .
PladumEVm058494	-1.2718019296976	3.75568349307708	22.0589738884253	2.64400681420733e-06	0.000198029909088829	sp|Q9D6P8|CALL3_MOUSE Calmodulin-like protein 3 OS=Mus musculus OX=10090 GN=Calml3 PE=2 SV=1	CML3_ORYSJ CALL3_HUMAN CALL_CAEEL CML6_ORYSJ CML23_ARATH CML6_ORYSJ CALL3_HUMAN CML11_ARATH CML6_ORYSJ CALL3_HUMAN	CML3_ORYSJ CALL3_HUMAN CALL_CAEEL CML6_ORYSJ TNNC2_ASTLP CML6_ORYSJ CALL3_HUMAN CALL_CAEEL CML6_ORYSJ CALL3_HUMAN	GO:0016020 GO:0070062 GO:0005509 GO:0005509 GO:0005509 GO:0005509 GO:0070062 GO:0005509 GO:0005509 GO:0070062
PladumEVm016967	-2.13415728208521	0.92624668900041	21.9830404216471	2.75070385454628e-06	0.000205582924039675	.	LYAM2_BOVIN . LYAM2_BOVIN . . LYAM2_BOVIN LYAM2_BOVIN . . MRC2_MOUSE MRC2_MOUSE LYAM2_BOVIN LYAM2_BOVIN . . . . . .	MRC2_MOUSE . LYAM2_CANLF . . LYAM2_CANLF LYAM2_CANLF . . LYAM2_CANLF LYAM2_CANLF LYAM2_CANLF LYAM2_CANLF . . . . . .	GO:0005901 . GO:0005901 . . GO:0005901 GO:0005901 . . GO:0009986 GO:0009986 GO:0005901 GO:0005901 . . . . . .
PladumEVm024049	1.25366194486527	3.44520237711796	21.9588320783096	2.78561994221006e-06	0.000207750470721896	sp|O35490|BHMT1_MOUSE Betaine--homocysteine S-methyltransferase 1 OS=Mus musculus OX=10090 GN=Bhmt PE=1 SV=1	BHMT1_XENTR BHMT1_XENTR BHMT1_XENTR BHMT1_XENTR BHMT1_XENTR BHMT1_XENTR BHMT1_XENTR BHMT1_XENTR BHMT1_XENTR BHMT1_XENTR	BHMT1_XENTR BHMT1_XENTR BHMT1_XENTR BHMT1_XENTR BHMT1_XENTR BHMT1_XENTR BHMT1_XENTR BHMT1_XENTR BHMT1_XENTR BHMT1_XENTR	GO:0005737 GO:0005737 GO:0005737 GO:0005737 GO:0005737 GO:0005737 GO:0005737 GO:0005737 GO:0005737 GO:0005737
PladumEVm005943	1.76295308484667	0.185949812358091	21.8897672051789	2.88769671341691e-06	0.000214907039093635	sp|Q7M732|RTL1_MOUSE Retrotransposon-like protein 1 OS=Mus musculus OX=10090 GN=Rtl1 PE=2 SV=1	YI31B_YEAST .	YI31B_YEAST .	GO:0005737 .
PladumEVm029395	5.47660469438215	0.462704479584085	21.7120327575712	3.16797928362865e-06	0.000234771325519037	tr|Q3UNV4|Q3UNV4_MOUSE Cytochrome P450, family 2, subfamily j, polypeptide 13 OS=Mus musculus OX=10090 GN=Cyp2j13 PE=2 SV=1	CP2J2_HUMAN	CP2J2_HUMAN	GO:0005737
PladumEVm048286	2.40469190299263	-0.277138787572936	21.7058861388593	3.17814613267821e-06	0.000235028924637026	.	RTJK_DROME . . . RTJK_DROME . .	. . . . . . .	GO:0003964 . . . GO:0003964 . .
PladumEVm122761	-1.52723506237367	5.87214256186618	21.6532554635803	3.26655146288748e-06	0.000241059145455564	.	. . .	. . .	. . .
PladumEVm028171	-1.52484780352434	1.14876845261462	21.6154241507052	3.3316182812623e-06	0.000245345399089939	.	. . . . .	. . . . .	. . . . .
PladumEVm073900	-7.63584226384302	-0.853212562442526	21.5992693626566	3.35979796887869e-06	0.000246902977516322	.	. . .	. CSTF2_PONAB .	. . .
PladumEVm008659	1.39858300695728	1.28730595242854	21.5866434408829	3.38198846398199e-06	0.000248014840864917	sp|Q8K093|TRHDE_MOUSE Thyrotropin-releasing hormone-degrading ectoenzyme OS=Mus musculus OX=10090 GN=Trhde PE=1 SV=1	AMPN_FELCA AMPN_FELCA AMPN_FELCA AMPN_FELCA AMPN_CHICK AMPN_CHICK AMPN_FELCA	AMPN_FELCA AMPN_FELCA AMPN_FELCA AMPN_FELCA AMPN_CHICK AMPN_CHICK AMPN_FELCA	GO:0005737 GO:0005737 GO:0005737 GO:0005737 GO:0005737 GO:0005737 GO:0005737
PladumEVm056683	2.8668945010461	0.224397871689132	21.5658983894901	3.41876838804604e-06	0.000250189744097694	sp|Q9DC53|CPNE8_MOUSE Copine-8 OS=Mus musculus OX=10090 GN=Cpne8 PE=2 SV=3	CPNA2_CAEEL	CPNA2_CAEEL	.
PladumEVm060562	2.44038509749193	3.02928024037592	21.5257097315086	3.49116668381296e-06	0.000254131161466198	.	YA03_SCHPO YA03_SCHPO .	YA03_SCHPO YA03_SCHPO .	GO:0005737 GO:0005737 .
PladumEVm100328	9.56679192805376	1.87805468787716	21.5239725518291	3.49433060005619e-06	0.000254131161466198	.	.	.	.
PladumEVm008302	-1.41209566081111	1.47973671395754	21.4547147857114	3.62284125644369e-06	0.000262932943832846	.	LAC1_BOTFU LAC2_TRAVE LAC1_TRAMX LAC1_PHLRA LAC1_BOTFU LAC2_TRAVE LAC2_TRAVE LAC2_TRAVE LAC2_TRAVE LAC2_TRAVE	LAC1_BOTFU LAC1_THACU LAC1_TRAMX LAC1_PHLRA LAC1_BOTFU LAC2_TRAVE LAC2_TRAVE LAC2_TRAVE LAC2_TRAVE LAC2_TRAVE	GO:0005576 GO:0005576 GO:0005576 GO:0005576 GO:0005576 GO:0005576 GO:0005576 GO:0005576 GO:0005576 GO:0005576
PladumEVm000699	2.33244215017687	0.72251600262532	21.4106902357862	3.70698541071749e-06	0.000268485106231492	.	. . . . . . . . . . . . . . .	ICEN_XANCT . . . ICEN_XANCT ICEN_XANCT . ICEN_XANCT AKAP5_MOUSE . AKAP5_MOUSE . . . AKAP5_MOUSE	. . . . . . . . . . . . . . .
PladumEVm023820	2.61520808613648	2.26372860664174	21.3487001508837	3.82880267532257e-06	0.000276169099745495	sp|P60710|ACTB_MOUSE Actin, cytoplasmic 1 OS=Mus musculus OX=10090 GN=Actb PE=1 SV=1	ACT1_ACACA ACTM_LYTPI ACTM_LYTPI ACTM_LYTPI ACT_CANAX ACT2_ABSGL ACT1_ACACA ACT1_ACACA ACT2_ABSGL ACT2_ABSGL ACT1_ABSGL ACTM_LYTPI	ACT1_ACACA ACTM_LYTPI ACTM_LYTPI ACTM_LYTPI ACT_CANAX ACT1_ACACA ACT1_ACACA ACT1_ACACA ACT2_ABSGL ACT2_ABSGL ACTA_PHYPO ACTM_LYTPI	GO:0005737 GO:0005737 GO:0005737 GO:0005737 GO:0005737 GO:0005737 GO:0005737 GO:0005737 GO:0005737 GO:0005737 GO:0005737 GO:0005737
PladumEVm116798	-1.81395682382933	4.06005379057712	21.3180645530104	3.8904800843692e-06	0.000280042815417288	.	. . . . .	. . . . .	. . . . .
PladumEVm001215	-1.08353158325657	4.54793468687485	21.3047402811739	3.91761548159686e-06	0.000281419384503176	sp|Q8R422|CD109_MOUSE CD109 antigen OS=Mus musculus OX=10090 GN=Cd109 PE=1 SV=1	CD109_HUMAN FUCL4_ANGJA PZP_MOUSE CD109_HUMAN CD109_HUMAN CD109_HUMAN CD109_HUMAN CD109_HUMAN CD109_HUMAN CD109_HUMAN CD109_HUMAN CD109_HUMAN CD109_HUMAN CD109_HUMAN CD109_HUMAN CD109_HUMAN PZP_MOUSE CD109_HUMAN FUCL3_ANGJA . CD109_MOUSE . . CD109_HUMAN CD109_HUMAN CO3_ONCMY	CD109_HUMAN CO3_LETCA PZP_MOUSE A1I3_RAT A1I3_RAT A1I3_RAT A1I3_RAT A1I3_RAT A1I3_RAT A1I3_RAT CD109_HUMAN CD109_HUMAN CD109_HUMAN A1M_RAT CD109_HUMAN PZP_HUMAN PZP_MOUSE CD109_HUMAN FUCL3_ANGJA CO3_LETCA CD109_MOUSE . . CD109_HUMAN CD109_HUMAN CO3_ONCMY	GO:0031225 GO:0005615 GO:0062023 GO:0031225 GO:0031225 GO:0031225 GO:0031225 GO:0031225 GO:0031225 GO:0031225 GO:0031225 GO:0031225 GO:0031225 GO:0031225 GO:0031225 GO:0031225 GO:0062023 GO:0031225 GO:0005615 . GO:0031225 . . GO:0031225 GO:0031225 GO:0005615
PladumEVm048105	8.1660935313405	-0.538487067527013	21.295563863117	3.9364139760903e-06	0.000281617950586811	tr|D3Z2W7|D3Z2W7_MOUSE Unspecific monooxygenase OS=Mus musculus OX=10090 GN=Cyp3a59 PE=3 SV=1	CP3AO_SHEEP . C7A22_PANGI	CP3AO_SHEEP . C6A17_DROME	GO:0005789 . GO:0016021
PladumEVm043973	-1.37156319046408	7.04211106454554	21.271237316597	3.98668772200358e-06	0.000284634917908171	tr|Z4YJS5|Z4YJS5_MOUSE Agrin OS=Mus musculus OX=10090 GN=Agrn PE=1 SV=1	DPGN_DIPMA DPGN_DIPMA DPGN_DIPMA DPGN_DIPMA	DPGN_DIPMA DPGN_DIPMA DPGN_DIPMA DPGN_DIPMA	GO:0005576 GO:0005576 GO:0005576 GO:0005576
PladumEVm014505	1.02995783514938	4.27706084195709	21.2654074851678	3.99883117191307e-06	0.000284922804413368	.	TM2D2_DICDI TM2D2_DICDI TM2D2_DICDI TM2D3_DICDI TM2D1_DICDI TM2D1_DICDI TM2D2_DICDI TM2D2_DICDI TM2D2_DICDI TM2D2_DICDI TM2D2_DICDI TM2D2_DICDI TM2D2_DICDI TM2D2_DICDI TM2D2_DICDI TM2D2_DICDI TM2D2_DICDI TM2D2_DICDI TM2D2_DICDI	TM2D2_DICDI TM2D2_DICDI TM2D2_DICDI TM2D3_DICDI TM2D1_DICDI TM2D1_DICDI TM2D2_DICDI TM2D2_DICDI TM2D2_DICDI TM2D2_DICDI TM2D2_DICDI TM2D2_DICDI TM2D2_DICDI TM2D2_DICDI TM2D2_DICDI TM2D2_DICDI TM2D2_DICDI TM2D2_DICDI TM2D2_DICDI	GO:0016021 GO:0016021 GO:0016021 GO:0016021 GO:0016021 GO:0016021 GO:0016021 GO:0016021 GO:0016021 GO:0016021 GO:0016021 GO:0016021 GO:0016021 GO:0016021 GO:0016021 GO:0016021 GO:0016021 GO:0016021 GO:0016021
PladumEVm005961	1.10622393821406	4.56654114445583	21.1836558646902	4.17308092389083e-06	0.000296736464804682	sp|Q9JHU9|INO1_MOUSE Inositol-3-phosphate synthase 1 OS=Mus musculus OX=10090 GN=Isyna1 PE=1 SV=1	INO1A_XENLA INO1A_XENLA INO1A_XENLA INO1A_XENLA HYOU1_MOUSE HYOU1_XENTR HYOU1_MOUSE	INO1A_XENLA HYOU1_RAT HYOU1_RAT INO1A_XENLA HYOU1_MOUSE HYOU1_CRIGR HYOU1_MOUSE	GO:0005737 GO:0005737 GO:0005737 GO:0005737 GO:0034663 GO:0034663 GO:0034663
PladumEVm024069	1.13696961405049	1.77630360299939	21.0614123172545	4.44795732528766e-06	0.000315643226192686	sp|Q8BUE4|FSP1_MOUSE Ferroptosis suppressor protein 1 OS=Mus musculus OX=10090 GN=Aifm2 PE=1 SV=1	FSP1_TAEGU FSP1_TAEGU FSP1_TAEGU FSP1_TAEGU FSP1_TAEGU FSP1_TAEGU	FSP1_TAEGU FSP1_TAEGU FSP1_TAEGU FSP1_TAEGU FSP1_TAEGU FSP1_TAEGU	GO:0016021 GO:0016021 GO:0016021 GO:0016021 GO:0016021 GO:0016021
PladumEVm015274	1.3757077073215	2.65608323777993	20.9567577029774	4.69767807715941e-06	0.000332692213339473	.	. . . . . . . . . . . . . . . . . . . . . . . .	. . . . . . . . . . . . . . . . . . . . . . . .	. . . . . . . . . . . . . . . . . . . . . . . .
PladumEVm048398	-1.47454536921101	4.4997252795457	20.9506828614568	4.71259818920151e-06	0.000333077337207407	.	. . .	. . .	. . .
PladumEVm033997	1.82037924261449	1.1069108671086	20.9209037013435	4.78642812218417e-06	0.000337616186040087	tr|A0A5F8MQ17|A0A5F8MQ17_MOUSE Aquaporin-4 OS=Mus musculus OX=10090 GN=Aqp4 PE=1 SV=1	. . . . AQP4_NOTAL AQP4_NOTAL	. . . . AQP4_NOTAL .	. . . . GO:0097450 GO:0097450
PladumEVm046004	-2.739521454817	0.465673348302032	20.8984044762946	4.84297817718075e-06	0.000340920429719094	.	. . .	. . .	. . .
PladumEVm002250	1.08733696535409	1.60834807674353	20.8654178275865	4.92710203387822e-06	0.000344827479773528	sp|Q7M732|RTL1_MOUSE Retrotransposon-like protein 1 OS=Mus musculus OX=10090 GN=Rtl1 PE=2 SV=1	TF29_SCHPO TF29_SCHPO POL4_DROME TF29_SCHPO TF29_SCHPO TF29_SCHPO TF29_SCHPO	TF26_SCHPO . POL4_DROME NACHO_DANRE TF26_SCHPO TF26_SCHPO TF26_SCHPO	GO:0005737 GO:0005737 GO:0004190 GO:0005737 GO:0005737 GO:0005737 GO:0005737
PladumEVm029761	-1.35512716125665	1.00615219280401	20.8650960072115	4.927929935557e-06	0.000344827479773528	.	. . . . . . . . . . . . . .	. . . . . . . . . . . . . .	. . . . . . . . . . . . . .
PladumEVm025643	1.47598239325041	4.40395669476126	20.7948274894513	5.11208452043615e-06	0.000357002371668709	.	Y2258_MYCTU Y2258_MYCTU Y2258_MYCTU Y2258_MYCTU Y2258_MYCTU Y2258_MYCTU Y2258_MYCTU Y2258_MYCTU Y2258_MYCTU Y2258_MYCTU	Y2258_MYCTU Y2258_MYCTU Y2258_MYCTU Y2258_MYCTU Y2258_MYCTU Y2258_MYCTU Y2258_MYCTU Y2258_MYCTU Y2258_MYCTU Y2258_MYCTU	GO:0005618 GO:0005618 GO:0005618 GO:0005618 GO:0005618 GO:0005618 GO:0005618 GO:0005618 GO:0005618 GO:0005618
PladumEVm020669	-1.14209288586885	4.96807497393562	20.7901535310558	5.12457588300904e-06	0.000357164636989005	sp|Q504N0|CBPA2_MOUSE Carboxypeptidase A2 OS=Mus musculus OX=10090 GN=Cpa2 PE=1 SV=1	CBPA2_RAT CBPO_BOVIN CBPA2_RAT CBPA2_RAT CBPA2_RAT CBPA2_RAT CBPA2_RAT CBPA2_RAT CBPA2_RAT CBPA2_RAT CBPO_BOVIN CBPA2_RAT CBPA2_RAT CBPA2_RAT CBPA2_RAT	CBPA2_MOUSE CBPO_BOVIN CBPA2_MOUSE CBPA2_MOUSE CBPA2_MOUSE CBPA2_MOUSE CBPA2_MOUSE CBPA2_MOUSE CBPA2_MOUSE CBPA2_MOUSE CBPO_BOVIN CBPA2_MOUSE CBPA2_MOUSE CBPA2_MOUSE CBPA2_MOUSE	GO:0005576 GO:0046658 GO:0005576 GO:0005576 GO:0005576 GO:0005576 GO:0005576 GO:0005576 GO:0005576 GO:0005576 GO:0046658 GO:0005576 GO:0005576 GO:0005576 GO:0005576
PladumEVm020808	1.26908250537219	2.43859213711101	20.7460141945257	5.24406139958282e-06	0.000364768603530982	sp|P97346|NXN_MOUSE Nucleoredoxin OS=Mus musculus OX=10090 GN=Nxn PE=1 SV=1	NXN_DANRE NXN_DANRE NXN_DANRE NXN_DANRE NXN_DANRE NXN_DANRE NXN_DANRE NXN_DANRE	NXN_DANRE NXN_DANRE NXN_DANRE NXN_DANRE NXN_DANRE NXN_DANRE NXN_DANRE NXN_DANRE	GO:0005829 GO:0005829 GO:0005829 GO:0005829 GO:0005829 GO:0005829 GO:0005829 GO:0005829
PladumEVm050574	1.60882735758087	0.70182339529172	20.7351470467796	5.27390532283051e-06	0.000366119510425035	sp|Q99K82|SMOX_MOUSE Spermine oxidase OS=Mus musculus OX=10090 GN=Smox PE=1 SV=1	SMOX_MOUSE SMOX_MOUSE PAOX_MOUSE	SMOX_MOUSE SMOX_MOUSE PAOX_MOUSE	GO:0005737 GO:0005737 GO:0005782
PladumEVm058583	-1.31312755267079	8.98589486252177	20.7158516905815	5.32731589342505e-06	0.000369097880450378	sp|Q9CX80|CYGB_MOUSE Cytoglobin OS=Mus musculus OX=10090 GN=Cygb PE=1 SV=1	GLB4_TYLHE GLB4_TYLHE GLB4_TYLHE GLB4_TYLHE GLB4_TYLHE GLB4_TYLHE	GLB4_TYLHE GLB4_TYLHE GLB4_TYLHE GLB4_TYLHE GLB4_TYLHE GLB4_TYLHE	GO:0005576 GO:0005576 GO:0005576 GO:0005576 GO:0005576 GO:0005576
PladumEVm098526	-1.41838259175395	2.42363756942199	20.6427606287292	5.53460608499633e-06	0.000381953060800915	sp|Q60902|EP15R_MOUSE Epidermal growth factor receptor substrate 15-like 1 OS=Mus musculus OX=10090 GN=Eps15l1 PE=1 SV=3	EP15R_MOUSE . . .	EP15R_MOUSE . . .	GO:0030132 . . .
PladumEVm051012	-2.37832212886054	5.13160994941059	20.6227870427319	5.59264768575848e-06	0.000385201833838506	.	. .	. .	. .
PladumEVm069121	2.45003137405673	2.73611434086286	20.613550832619	5.61969354296598e-06	0.000386307191944747	sp|Q91VS7|MGST1_MOUSE Microsomal glutathione S-transferase 1 OS=Mus musculus OX=10090 GN=Mgst1 PE=1 SV=3	MGST1_PIG MGST1_PIG	MGST1_HUMAN MGST1_HUMAN	GO:0005783 GO:0005783
PladumEVm021217	1.46671308709379	1.06035916522727	20.5703911811529	5.74782585148048e-06	0.000394343513056552	tr|G5E8N7|G5E8N7_MOUSE Bifunctional polynucleotide phosphatase/kinase OS=Mus musculus OX=10090 GN=Pnkp PE=1 SV=1	PNKP_HUMAN PNKP_HUMAN PNKP_HUMAN PNKP_HUMAN PNKP_HUMAN	PNKP_HUMAN PNKP_HUMAN PNKP_HUMAN PNKP_HUMAN PNKP_HUMAN	GO:0016020 GO:0016020 GO:0016020 GO:0016020 GO:0016020
PladumEVm112069	2.11389529603555	0.748614986668264	20.5360857905905	5.85176021316473e-06	0.000400691580911964	.	. .	. .	. .
PladumEVm103597	-1.33286021619279	0.925729204115903	20.5106730353403	5.92996717145969e-06	0.000405256725353822	.	. .	. .	. .
PladumEVm060570	2.09012355334344	3.11555961556255	20.4968200381548	5.97304027538647e-06	0.000407407739327186	.	YA03_SCHPO YA03_SCHPO YA03_SCHPO	YA03_SCHPO YA03_SCHPO YA03_SCHPO	GO:0005737 GO:0005737 GO:0005737
PladumEVm100058	-3.03439955021723	1.05921934278134	20.1991727674559	6.97831060957661e-06	0.000472306583396142	.	. .	. .	. .
PladumEVm042524	1.26558432175139	1.82073724348612	20.1882301186656	7.01834365296041e-06	0.000474102610572193	sp|P24472|GSTA4_MOUSE Glutathione S-transferase A4 OS=Mus musculus OX=10090 GN=Gsta4 PE=1 SV=3	GSTA3_CHICK GSTA4_MOUSE GSTA3_CHICK GSTA4_MOUSE GSTA4_MOUSE GSTA3_CHICK GSTA3_CHICK GSTA3_CHICK	GSTA3_CHICK GSTA3_CHICK GSTA3_CHICK GSTA3_CHICK GSTA3_CHICK GSTA3_CHICK GSTA3_CHICK GSTA3_CHICK	GO:0005737 GO:0005737 GO:0005737 GO:0005737 GO:0005737 GO:0005737 GO:0005737 GO:0005737
PladumEVm143032	2.99638171603758	-0.153433998960783	20.0943847485903	7.37127793169271e-06	0.000496036168403391	.	. .	. .	. .
PladumEVm059964	1.78034178182772	1.86688962144203	20.0867827099684	7.40063612483837e-06	0.000497059550969785	sp|P01101|FOS_MOUSE Proto-oncogene c-Fos OS=Mus musculus OX=10090 GN=Fos PE=1 SV=1	FOS_PHORO	FOS_CYPCA	GO:0005829
PladumEVm046098	-1.94756498182872	1.24368846202622	20.082432638198	7.41748836984398e-06	0.000497240675510514	.	EXSA_BACCE EXSA_BACCE EXSA_BACCE EXSA_BACCE EXSA_BACCE EXSA_BACCE EXSA_BACCE EXSA_BACCE EXSA_BACCE EXSA_BACCE EXSA_BACCE EXSA_BACCE	. VLPE_MYCHR VLPE_MYCHR . VLPE_MYCHR ALE1_STACP . ALE1_STACP . . . .	GO:0030435 GO:0030435 GO:0030435 GO:0030435 GO:0030435 GO:0030435 GO:0030435 GO:0030435 GO:0030435 GO:0030435 GO:0030435 GO:0030435
PladumEVm042138	1.60851279306356	0.887617268346785	20.0785117342807	7.43271101941934e-06	0.000497312076150749	.	RTJK_DROME RTJK_DROFU RTJK_DROME . RTJK_DROME	RTBS_DROME . . . .	GO:0003964 GO:0003964 GO:0003964 . GO:0003964
PladumEVm063349	-1.46076444545906	7.68149488203979	20.023430204648	7.64990637104378e-06	0.000509712719469816	.	. . .	. . .	. . .
PladumEVm008410	1.25332817735622	2.22796278850426	20.0205143881763	7.66157986392413e-06	0.000509712719469816	.	. . . . . . . . . . . . . .	. . . . . . . . . . . . . .	. . . . . . . . . . . . . .
PladumEVm126989	-1.07227285179422	2.57532637174244	19.9478261130826	7.95843899342798e-06	0.000527635491225945	.	. . .	. . .	. . .
PladumEVm028938	3.83433233565086	2.89945407476038	19.8570147234852	8.34559240904685e-06	0.000550010552631499	sp|P23927|CRYAB_MOUSE Alpha-crystallin B chain OS=Mus musculus OX=10090 GN=Cryab PE=1 SV=2	CRYAA_RHEAM CRYAA_RHEAM	RBP2A_PLAF7 CRYAA_RHEAM	GO:0005737 GO:0005737
PladumEVm083918	-2.87943461700292	-0.273328125710363	19.808115451752	8.56183847415877e-06	0.000562851368351102	.	.	.	.
PladumEVm056668	1.94567367685111	0.394776334329718	19.805741370193	8.57247934830301e-06	0.000562851368351102	.	. . .	. . .	. . .
PladumEVm025802	-1.23821324066314	5.37417327498674	19.7886498255642	8.6494782631544e-06	0.000566847430876539	.	. .	. .	. .
PladumEVm137707	-1.5349511828351	0.971745945472338	19.7791535347712	8.69255957165032e-06	0.00056860994427069	.	.	.	.
PladumEVm045349	2.20426402303385	-0.860525499274796	19.7406225587895	8.86958274126935e-06	0.000579111213666484	sp|P51910|APOD_MOUSE Apolipoprotein D OS=Mus musculus OX=10090 GN=Apod PE=1 SV=1	APOD_CAVPO APOD_CAVPO APOD_CAVPO	APOD_CAVPO APOD_CAVPO APOD_CAVPO	GO:0022626 GO:0022626 GO:0022626
PladumEVm040898	1.04248382124535	2.94906659443701	19.6931949227014	9.09245760211882e-06	0.000591464367017829	tr|D3Z6A4|D3Z6A4_MOUSE Multiple coagulation factor deficiency protein 2 homolog OS=Mus musculus OX=10090 GN=Mcfd2 PE=1 SV=1	MCFD2_RAT MCFD2_RAT MCFD2_PONAB MCFD2_RAT MCFD2_RAT MCFD2_RAT MCFD2_RAT MCFD2_PONAB MCFD2_RAT MCFD2_RAT MCFD2_PONAB MCFD2_RAT	MCFD2_RAT MCFD2_RAT MCFD2_RAT MCFD2_RAT MCFD2_RAT MCFD2_RAT MCFD2_RAT MCFD2_RAT MCFD2_RAT MCFD2_RAT MCFD2_RAT MCFD2_RAT	GO:0005783 GO:0005783 GO:0005783 GO:0005783 GO:0005783 GO:0005783 GO:0005783 GO:0005783 GO:0005783 GO:0005783 GO:0005783 GO:0005783
PladumEVm011454	-1.4097110001325	0.740128785067057	19.6454064742962	9.3227160749205e-06	0.000604204884803934	tr|A0A1W2P6L9|A0A1W2P6L9_MOUSE Peroxidasin homolog OS=Mus musculus OX=10090 GN=Pxdn PE=1 SV=1	PXDN_MOUSE PXDN_MOUSE PXDN1_CAEEL PXDN_MOUSE PXDN_MOUSE PXDN_MOUSE PXDN2_CAEEL PXDN_MOUSE PXDN_MOUSE	PXDN_MOUSE PXDN_MOUSE PXDN1_CAEEL PXDN_MOUSE PXDN_MOUSE PXDN_MOUSE PXDN2_CAEEL PXDN_MOUSE PXDN_MOUSE	GO:0062023 GO:0062023 GO:0005604 GO:0062023 GO:0062023 GO:0062023 GO:0005604 GO:0062023 GO:0062023
PladumEVm014690	1.17738592982787	2.44469539984802	19.5881706557538	9.60621338436875e-06	0.00062042394927278	sp|Q99K82|SMOX_MOUSE Spermine oxidase OS=Mus musculus OX=10090 GN=Smox PE=1 SV=1	SMOX_MOUSE PAOX_BOVIN SMOX_MOUSE SMOX_MOUSE SMOX_MOUSE SMOX_MOUSE SMOX_MOUSE SMOX_MOUSE SMOX_MOUSE SMOX_MOUSE	SMOX_MOUSE PAOX_BOVIN SMOX_MOUSE SMOX_MOUSE SMOX_MOUSE SMOX_MOUSE SMOX_MOUSE SMOX_MOUSE SMOX_MOUSE SMOX_MOUSE	GO:0005737 GO:0005777 GO:0005737 GO:0005737 GO:0005737 GO:0005737 GO:0005737 GO:0005737 GO:0005737 GO:0005737
PladumEVm056215	-2.50749551965797	1.15656142115592	19.5877564140079	9.6082964216811e-06	0.00062042394927278	.	. .	. .	. .
PladumEVm079117	-1.59996962451476	1.8148435545496	19.5729782454847	9.68290669264841e-06	0.000624094428243414	sp|Q9DBX3|SUSD2_MOUSE Sushi domain-containing protein 2 OS=Mus musculus OX=10090 GN=Susd2 PE=1 SV=1	SVEP1_RAT	SVEP1_RAT	GO:0005737
PladumEVm037423	1.02748896372333	2.68969666291964	19.5011239239502	1.00540508642718e-05	0.000645721575197958	.	TM272_HUMAN TM272_HUMAN TM272_HUMAN TM272_HUMAN TM272_HUMAN TM272_HUMAN TM272_HUMAN TM272_HUMAN TM272_HUMAN TM272_HUMAN TM272_HUMAN TM272_HUMAN	TM272_HUMAN TM272_HUMAN TM272_HUMAN TM272_HUMAN TM272_HUMAN TM272_HUMAN TM272_HUMAN TM272_HUMAN TM272_HUMAN TM272_HUMAN TM272_HUMAN .	GO:0016021 GO:0016021 GO:0016021 GO:0016021 GO:0016021 GO:0016021 GO:0016021 GO:0016021 GO:0016021 GO:0016021 GO:0016021 GO:0016021
PladumEVm038627	-1.8505280086144	5.46060913946489	19.4575251871029	1.02861775086245e-05	0.000659347732382213	.	.	.	.
PladumEVm026009	2.00206868700101	-0.801576666658992	19.3471975322826	1.08979065517495e-05	0.000694756376485128	sp|P11369|LORF2_MOUSE LINE-1 retrotransposable element ORF2 protein OS=Mus musculus OX=10090 GN=Pol PE=1 SV=2	RTBS_DROME RTBS_DROME . RTBS_DROME	RTXE_DROME RTJK_DROME . RTBS_DROME	GO:0003964 GO:0003964 . GO:0003964
PladumEVm111573	-1.27565494362343	2.54239852388802	19.3385340296815	1.0947462250904e-05	0.000696651279868666	.	.	.	.
PladumEVm150274	-1.2728498140584	2.00518289730214	19.3211559094123	1.10475492560553e-05	0.000700482423677717	.	. .	. .	. .
PladumEVm002642	1.01975836085928	4.34354205400744	19.2802408523376	1.12868377037007e-05	0.000714365311743956	sp|Q6NXK2|ZN532_MOUSE Zinc finger protein 532 OS=Mus musculus OX=10090 GN=Znf532 PE=1 SV=1	ZN532_MOUSE . . . . . . . . . . . RREB1_HUMAN . . ZN532_MOUSE .	ZN532_MOUSE . . . . . . . . . . . ZN532_MOUSE . . PRD16_MOUSE .	GO:0005634 . . . . . . . . . . . GO:0005737 . . GO:0005634 .
PladumEVm033660	-2.00402795309286	-0.353302549745813	19.0903356524804	1.24674622813001e-05	0.000787670049559765	sp|P33434|MMP2_MOUSE 72 kDa type IV collagenase OS=Mus musculus OX=10090 GN=Mmp2 PE=1 SV=1	MMP2_CHICK PLA2R_BOVIN MMP9_MOUSE MMP2_CHICK MMP2_CHICK MMP2_CHICK	MMP2_CHICK PLA2R_BOVIN MMP9_MOUSE MMP2_CHICK MMP2_CHICK MMP2_CHICK	GO:0005604 GO:0005576 GO:0062023 GO:0005604 GO:0005604 GO:0005604
PladumEVm015795	1.45618860379684	0.80592262467816	19.0650661647875	1.26336414509126e-05	0.000796735948377393	.	EGCSE_CYANO EGCSE_CYANO EGCSE_CYANO EGCSE_CYANO EGCSE_CYANO EGCSE_CYANO EGCSE_CYANO	EGCSE_CYANO EGCSE_CYANO EGCSE_CYANO EGCSE_CYANO EGCSE_CYANO EGCSE_CYANO EGCSE_CYANO	GO:0005576 GO:0005576 GO:0005576 GO:0005576 GO:0005576 GO:0005576 GO:0005576
PladumEVm002275	1.45530295492164	1.27796189742782	18.9879227549384	1.3154846609755e-05	0.000826637382577574	sp|Q00519|XDH_MOUSE Xanthine dehydrogenase/oxidase OS=Mus musculus OX=10090 GN=Xdh PE=1 SV=5	XDH_CHICK XDH_CHICK XDH_CHICK XDH_CHICK XDH_CHICK XDH_HUMAN XDH_CHICK	XDH_CHICK XDH_CHICK XDH_HUMAN XDH_CHICK XDH_CHICK XDH_HUMAN XDH_CHICK	GO:0005829 GO:0005829 GO:0005829 GO:0005829 GO:0005829 GO:0005829 GO:0005829
PladumEVm014758	1.04157682195996	3.22542456831082	18.9770440774469	1.323006366888e-05	0.00082987936874419	sp|Q8BTN6|LENG9_MOUSE Leukocyte receptor cluster member 9 OS=Mus musculus OX=10090 GN=Leng9 PE=2 SV=1	LENG9_MOUSE LENG9_MOUSE LENG9_MOUSE LENG9_MOUSE LENG9_MOUSE AKA7G_HUMAN LENG9_HUMAN AKA7G_HUMAN LENG9_MOUSE LENG9_MOUSE LENG9_MOUSE	LENG9_MOUSE LENG9_MOUSE LENG9_MOUSE F107B_BOVIN LENG9_MOUSE AKA7G_HUMAN LENG9_MOUSE AKA7G_HUMAN LENG9_MOUSE F107B_BOVIN LENG9_MOUSE	GO:0046872 GO:0046872 GO:0046872 GO:0046872 GO:0046872 GO:0005829 GO:0046872 GO:0005829 GO:0046872 GO:0046872 GO:0046872
PladumEVm094430	1.76708679712625	1.61138065979723	18.9694367076199	1.32829188212693e-05	0.000831709606835518	tr|Q3U957|Q3U957_MOUSE Derlin OS=Mus musculus OX=10090 GN=Derl2 PE=1 SV=1	DERL2_PONAB	DERL2_PONAB	GO:0005769
PladumEVm016641	1.05150341996297	2.15166295618761	18.9567934976746	1.33712319469181e-05	0.000835749581137707	sp|O55071|CP2BJ_MOUSE Cytochrome P450 2B19 OS=Mus musculus OX=10090 GN=Cyp2b19 PE=2 SV=1	CP2B4_RABIT CP2B4_RABIT CP2B4_RABIT CP2B4_RABIT CP2B4_RABIT CP2B4_RABIT CP2B4_RABIT CP2B4_RABIT CP2B4_RABIT CP2B4_RABIT CP2U1_BOVIN CP2B4_RABIT CP2B4_RABIT CP2B4_RABIT CP2B4_RABIT CP2B4_RABIT CP2B4_RABIT CP2B4_RABIT	CP2B4_RABIT CP2B4_RABIT CP2U1_BOVIN CP2B4_RABIT CP2M1_ONCMY CP2B4_RABIT CP2B4_RABIT . CP2B4_RABIT CP2B4_RABIT CP2BJ_MOUSE CP2B4_RABIT CP2B4_RABIT CP2B4_RABIT CP2B4_RABIT . CP2B4_RABIT CP2M1_ONCMY	GO:0005789 GO:0005789 GO:0005789 GO:0005789 GO:0005789 GO:0005789 GO:0005789 GO:0005789 GO:0005789 GO:0005789 GO:0005789 GO:0005789 GO:0005789 GO:0005789 GO:0005789 GO:0005789 GO:0005789 GO:0005789
PladumEVm112199	-1.37918364846459	1.47111448796429	18.9234387336459	1.36070560919024e-05	0.000848978791012887	.	.	.	.
PladumEVm028040	2.86294351279107	0.0409539926109809	18.9184829921744	1.36424487182097e-05	0.000849677830008071	sp|Q9CXI3|MOXD1_MOUSE DBH-like monooxygenase protein 1 OS=Mus musculus OX=10090 GN=Moxd1 PE=1 SV=1	MOXD2_DANRE MOXD1_DANRE	MOXD1_DANRE MOXD1_DANRE	GO:0005615 GO:0005789
PladumEVm058987	-1.78079698245888	0.423482651934603	18.8591758088204	1.40732484100656e-05	0.000874957516637829	.	. . .	. . .	. . .
PladumEVm058525	-1.14979196318532	8.15145629839721	18.8462532003738	1.41689147610042e-05	0.000877798004955547	.	. . . . . . . .	. . . . . . . .	. . . . . . . .
PladumEVm044279	1.82169820520888	1.11393594329326	18.8043554472693	1.44835995526605e-05	0.000892653716105508	sp|P63017|HSP7C_MOUSE Heat shock cognate 71 kDa protein OS=Mus musculus OX=10090 GN=Hspa8 PE=1 SV=1	HSP70_ONCMY	HSP70_ONCMY	GO:0005737
PladumEVm087130	-1.22964114085362	1.40975596416532	18.8041784496857	1.44849437236354e-05	0.000892653716105508	.	.	.	.
PladumEVm056600	-1.68632683159975	2.15243190306776	18.6913263697072	1.53679963164722e-05	0.000942114496699338	.	. . . . .	. . . . .	. . . . .
PladumEVm024116	1.84656074257984	1.47159913893461	18.6770630337435	1.54833877804844e-05	0.000945886891417523	tr|Q9DAR2|Q9DAR2_MOUSE Serine/threonine/tyrosine-interacting-like 1 OS=Mus musculus OX=10090 GN=Styxl1 PE=2 SV=1	STYL1_HUMAN STYL1_HUMAN STYL1_HUMAN STYL1_HUMAN STYL1_HUMAN RTJK_DROFU RTJK_DROFU . .	. TRX_DROVI . . STYL1_HUMAN . LIN1_NYCCO . .	GO:0005759 GO:0005759 GO:0005759 GO:0005759 GO:0005759 GO:0003964 GO:0003964 . .
PladumEVm069825	2.21363945845632	-0.410815564732771	18.549829009422	1.65520076001269e-05	0.00100766442109126	.	.	.	.
PladumEVm039211	2.13367534691218	1.03836449600467	18.4768389007874	1.71981664319004e-05	0.0010451902980162	sp|Q8K2Q2|GSTO2_MOUSE Glutathione S-transferase omega-2 OS=Mus musculus OX=10090 GN=Gsto2 PE=1 SV=1	GSTO1_HUMAN GSTO1_HUMAN GSTO1_HUMAN GSTO1_HUMAN GSTO1_PIG GSTO1_HUMAN GSTO1_HUMAN GSTO1_HUMAN GSTO1_HUMAN GSTO1_HUMAN GSTO1_HUMAN	GSTO1_HUMAN . GSTO1_HUMAN GSTO1_HUMAN GSTO1_PIG GSTO1_HUMAN GSTO1_HUMAN GSTO1_HUMAN GSTO1_HUMAN GSTO1_HUMAN GSTO1_HUMAN	GO:0005737 GO:0005737 GO:0005737 GO:0005737 GO:0005737 GO:0005737 GO:0005737 GO:0005737 GO:0005737 GO:0005737 GO:0005737
PladumEVm032399	1.95415125098716	0.998193544249367	18.4544012494138	1.74018470040485e-05	0.0010557421065824	.	. . .	. . .	. . .
PladumEVm076625	-2.95160814599817	0.123523718809609	18.4430213655019	1.75060736530928e-05	0.00106023422277964	.	.	.	.
PladumEVm097153	-1.5016883230604	1.96838090992159	18.3923129340647	1.79781805279671e-05	0.00108695274940775	.	.	.	.
PladumEVm048407	1.06753399851966	2.65619611939717	18.3681016000808	1.82080838517414e-05	0.00109896110216515	.	GPMA_METI4 GPMA_METI4 GPMA_METI4 GPMA_METI4 GPMA_METI4 GPMA_METI4 . YA03_SCHPO GPMA_METI4 GPMA_METI4 GPMA_METI4 GPMA_METI4 GPMA_METI4 GPMA_METI4 GPMA_METI4 GPMA_METI4 GPMA_METI4 GPMA_METI4	PSPB_HYDTT GPMB_ERWT9 PSPB_HYDTT GPMA_CHLT3 GPMA_CHLT3 YA03_SCHPO . YA03_SCHPO YA03_SCHPO PSPB_HYDTT YA03_SCHPO GPMA_CHLT3 . YA03_SCHPO GPMA_CHLT3 . YA03_SCHPO PSPB_HYDTT	GO:0046538 GO:0046538 GO:0046538 GO:0046538 GO:0046538 GO:0046538 . GO:0005737 GO:0046538 GO:0046538 GO:0046538 GO:0046538 GO:0046538 GO:0046538 GO:0046538 GO:0046538 GO:0046538 GO:0046538
PladumEVm129639	-1.51545506088465	0.930066921841157	18.2511730477217	1.93606681523413e-05	0.00115857272604309	.	. .	. .	. .
PladumEVm066082	-6.06870766610433	-0.611699633281439	18.2160576373581	1.97209135124396e-05	0.00117812334855691	.	. . .	. . .	. . .
PladumEVm070175	-3.06287421412069	6.15831021610114	18.2003097424186	1.98846493199027e-05	0.00118588807582381	.	.	.	.
PladumEVm031791	2.16457700468357	-0.221984241334487	18.1183637342409	2.07589725301841e-05	0.00123593292892844	.	STF3_MYCTU . .	STF3_MYCTU STF3_MYCTU .	GO:0001517 . .
PladumEVm000481	-1.0945548796223	1.05259805716077	18.1139667511297	2.08069631683937e-05	0.0012366940697397	tr|H3BKS9|H3BKS9_MOUSE Atrial natriuretic peptide-converting enzyme OS=Mus musculus OX=10090 GN=Corin PE=1 SV=1	CORIN_HUMAN LRP8_CHICK ACRO_RAT TM11A_MOUSE NETR_MACMU LRP2_MOUSE CORIN_HUMAN CORIN_HUMAN CORIN_HUMAN CORIN_HUMAN CORIN_HUMAN CORIN_HUMAN CORIN_HUMAN CORIN_HUMAN CORIN_HUMAN CORIN_HUMAN CORIN_HUMAN CORIN_HUMAN CORIN_HUMAN CORIN_HUMAN LRP2_RAT	CORIN_RAT LRP8_CHICK ACRO_RAT . DMBT1_HUMAN LRP2_MOUSE . CORIN_MOUSE NETR_RAT CORIN_RAT CORIN_RAT . . CORIN_MOUSE CORIN_RAT . CORIN_RAT CORIN_RAT CORIN_MOUSE NETR_RAT LRP2_RAT	GO:0015629 GO:0016021 GO:0043159 GO:0005576 GO:0030424 GO:0045177 GO:0015629 GO:0015629 GO:0015629 GO:0015629 GO:0015629 GO:0015629 GO:0015629 GO:0015629 GO:0015629 GO:0015629 GO:0015629 GO:0015629 GO:0015629 GO:0015629 GO:0045177
PladumEVm125621	3.49897748241477	-0.742319872685124	17.9399257862933	2.27987933481573e-05	0.00134666195777342	.	. .	. .	. .
PladumEVm049807	3.23348767911148	-0.252352202351247	17.9389500655235	2.28104838123148e-05	0.00134666195777342	.	.	.	.
PladumEVm084404	1.08176741157086	4.84459701456917	17.9355366054316	2.28514291261434e-05	0.00134681568945309	sp|Q9JKR6|HYOU1_MOUSE Hypoxia up-regulated protein 1 OS=Mus musculus OX=10090 GN=Hyou1 PE=1 SV=1	HYOU1_DANRE .	HYOU1_DANRE .	GO:0034663 .
PladumEVm123273	-1.07294096061121	2.81883415326817	17.911710437317	2.31392941127007e-05	0.00136149746113373	.	. . . .	. . . .	. . . .
PladumEVm081155	3.80631322003803	0.90490146288155	17.8925646456587	2.3373249491595e-05	0.001372963436273	sp|Q64459|CP3AB_MOUSE Cytochrome P450 3A11 OS=Mus musculus OX=10090 GN=Cyp3a11 PE=1 SV=1	CP3A2_RAT	CP341_MOUSE	GO:0005789
PladumEVm037125	-1.33093109238195	7.96153319038337	17.8793575722931	2.35360194652835e-05	0.00137945683133479	.	GLBM_TYLHE GLBM_TYLHE GLBM_TYLHE GLBM_TYLHE GLBM_TYLHE	GLBM_TYLHE . GLBM_TYLHE GLBM_TYLHE GLBM_TYLHE	GO:0005344 GO:0005344 GO:0005344 GO:0005344 GO:0005344
PladumEVm057626	-1.05881690615523	4.83442947955898	17.8772310626669	2.35623337831547e-05	0.00137945683133479	.	. . . . . . .	. . . . . . .	. . . . . . .
PladumEVm007182	1.27385748149053	2.83052991307975	17.8223677724186	2.42515505287945e-05	0.00141509005884545	sp|Q8BPG6|SUMF2_MOUSE Inactive C-alpha-formylglycine-generating enzyme 2 OS=Mus musculus OX=10090 GN=Sumf2 PE=1 SV=2	EGT1_NEUCR SUMF2_BOVIN EGT1_NEUCR EGTB_MYCT3 TMT1_BRAOL EGT1_NEUCR PKN1_CHLCV SUMF2_BOVIN SUMF2_BOVIN EGT1_NEUCR SUMF2_BOVIN SUMF2_BOVIN	EGT1_NEUCR EGT1_NEUCR EGT1_NEUCR EGTB_MYCT3 TMT1_BRAOL EGT1_NEUCR PKN1_CHLCV EGT1_NEUCR EGT1_NEUCR EGT1_NEUCR EGT1_NEUCR EGT1_NEUCR	GO:0005737 GO:0005783 GO:0005737 GO:0044875 GO:0102215 GO:0005737 GO:0005524 GO:0005783 GO:0005783 GO:0005737 GO:0005783 GO:0005783
PladumEVm085474	-1.09097957109573	2.82371398598322	17.8108122213964	2.43992795257012e-05	0.00142134907445988	.	. .	. .	. .
PladumEVm058252	-1.73333926147318	1.42860620478946	17.8018941958542	2.45139076586514e-05	0.00142566230848584	.	. .	. .	. .
PladumEVm020314	1.70357041184764	1.99108877465203	17.7921783144768	2.46394070403585e-05	0.00143059248116805	tr|A0A0R4J0P7|A0A0R4J0P7_MOUSE Solute carrier family 22 member 18 OS=Mus musculus OX=10090 GN=Slc22a18 PE=1 SV=1	S22AI_RAT S22AI_MOUSE S22AI_RAT S22AI_RAT S22AI_RAT S22AI_RAT S22AI_HUMAN S22AI_RAT S22AI_RAT S22AI_RAT S22AI_HUMAN S22AI_HUMAN S22AI_RAT	S22AI_RAT S22AI_MOUSE S22AI_RAT S22AI_RAT S22AI_RAT S22AI_RAT S22AI_HUMAN S22AI_RAT S22AI_RAT S22AI_RAT S22AI_HUMAN S22AI_RAT S22AI_RAT	GO:0016324 GO:0016324 GO:0016324 GO:0016324 GO:0016324 GO:0016324 GO:0016324 GO:0016324 GO:0016324 GO:0016324 GO:0016324 GO:0016324 GO:0016324
PladumEVm008775	1.27735992643655	2.69622679267076	17.7718775838754	2.4903717818711e-05	0.00144355263336281	.	. . . . . . . . . . .	. . . . . . . . . . .	. . . . . . . . . . .
PladumEVm107055	1.42116635149361	0.907068276151457	17.7482994099399	2.52142783608408e-05	0.00145914655021624	sp|O08914|FAAH1_MOUSE Fatty-acid amide hydrolase 1 OS=Mus musculus OX=10090 GN=Faah PE=1 SV=1	VDHAP_CHICK	FAAH1_CAEEL	GO:0005743
PladumEVm050217	2.31106044528072	-0.268457882315968	17.7193022021565	2.56015571269302e-05	0.00147427196261915	sp|Q9D020|5NT3A_MOUSE Cytosolic 5'-nucleotidase 3A OS=Mus musculus OX=10090 GN=Nt5c3a PE=1 SV=4	5NT3B_CHICK	5NT3B_CHICK	GO:0005737
PladumEVm041090	1.05009148124815	2.10877095127368	17.7028560400197	2.58238581850021e-05	0.00148463938864905	sp|P70245|EBP_MOUSE 3-beta-hydroxysteroid-Delta(8),Delta(7)-isomerase OS=Mus musculus OX=10090 GN=Ebp PE=1 SV=3	EBP_RAT EBP_CAVPO EBP_RAT EBP_CAVPO EBP_CAVPO EBP_CAVPO EBP_RAT EBP_RAT	EBP_CAVPO EBP_CAVPO EBP_CAVPO EBP_CAVPO EBP_CAVPO EBP_CAVPO EBP_CAVPO EBP_CAVPO	GO:0031410 GO:0031410 GO:0031410 GO:0031410 GO:0031410 GO:0031410 GO:0031410 GO:0031410
PladumEVm014361	1.05546069422278	2.37875045904529	17.6950682101109	2.59298011536938e-05	0.00148829432210099	sp|Q99J27|ACATN_MOUSE Acetyl-coenzyme A transporter 1 OS=Mus musculus OX=10090 GN=Slc33a1 PE=1 SV=1	ACATN_MOUSE ACATN_MOUSE ACATN_MOUSE ACATN_MOUSE ACATN_MOUSE ACATN_MOUSE ACATN_MOUSE ACATN_MOUSE ACATN_MOUSE	ACATN_MOUSE ACATN_MOUSE ACATN_MOUSE ACATN_MOUSE ACATN_MOUSE ACATN_MOUSE ACATN_RAT ACATN_MOUSE ACATN_MOUSE	GO:0005789 GO:0005789 GO:0005789 GO:0005789 GO:0005789 GO:0005789 GO:0005789 GO:0005789 GO:0005789
PladumEVm043520	-1.97556080873934	6.23932190999808	17.6552722166386	2.64780291543207e-05	0.00151728177830966	.	.	.	.
PladumEVm002718	1.20460484116855	1.18144952001251	17.6464948455627	2.66005051651764e-05	0.00152181749989764	sp|Q9CXI3|MOXD1_MOUSE DBH-like monooxygenase protein 1 OS=Mus musculus OX=10090 GN=Moxd1 PE=1 SV=1	MOXD1_DANRE MOXD1_CHICK MOXD1_DANRE MOXD1_DANRE MOXD1_DANRE	MOXD1_DANRE MOXD1_CHICK MOXD1_DANRE MOXD1_DANRE MOXD1_DANRE	GO:0005789 GO:0005789 GO:0005789 GO:0005789 GO:0005789
PladumEVm046715	-1.11130013328583	3.05485420540815	17.6036686718743	2.72062995075648e-05	0.00155142156299063	tr|A4QPF5|A4QPF5_MOUSE Layilin OS=Mus musculus OX=10090 GN=Layn PE=1 SV=1	LAYN_MOUSE LAYN_MOUSE LAYN_MOUSE LAYN_MOUSE LAYN_MOUSE LAYN_MOUSE LAYN_MOUSE	LAYN_MOUSE LAYN_MOUSE LAYN_MOUSE LAYN_MOUSE LAYN_MOUSE LAYN_MOUSE LAYN_MOUSE	GO:0009986 GO:0009986 GO:0009986 GO:0009986 GO:0009986 GO:0009986 GO:0009986
PladumEVm111473	-2.18534902540607	0.184959509876128	17.5357506051494	2.81955871013498e-05	0.0016032558730711	.	.	.	.
PladumEVm115519	1.04777847836296	5.04370998196225	17.5350102122438	2.82065684390337e-05	0.0016032558730711	.	. . . . . .	. . . . . .	. . . . . .
PladumEVm015484	1.2118020559422	1.15519075735514	17.4663306976219	2.92441246190298e-05	0.00165686833143977	sp|Q11136|PEPD_MOUSE Xaa-Pro dipeptidase OS=Mus musculus OX=10090 GN=Pepd PE=1 SV=3	PEPD_MOUSE PEPD_MOUSE	PEPD_MOUSE PEPD_MOUSE	GO:0030145 GO:0030145
PladumEVm018364	1.0523596487463	3.81531994579112	17.4280603445068	2.98388367564928e-05	0.00168250000045543	sp|P68372|TBB4B_MOUSE Tubulin beta-4B chain OS=Mus musculus OX=10090 GN=Tubb4b PE=1 SV=1	TBB1_GLOMM TBB1_GLOMM TBB_PARLI TBB1_GLOMM TBB4_XENLA	TBB1_MANSE TBB1_MANSE TBB4_CAEEL TBB4_CAEEL TBB_PARLI	GO:0005737 GO:0005737 GO:0005737 GO:0005737 GO:0005737
PladumEVm044097	3.27514887345735	-0.700314322341359	17.4279720603489	2.98402226288534e-05	0.00168250000045543	sp|P11369|LORF2_MOUSE LINE-1 retrotransposable element ORF2 protein OS=Mus musculus OX=10090 GN=Pol PE=1 SV=2	RTBS_DROME RTXE_DROME RTXE_DROME	. . .	GO:0003964 GO:0003964 GO:0003964
PladumEVm106075	1.1011050360034	1.60364370262425	17.3988028092367	3.0301677256747e-05	0.00170578047595793	.	.	.	.
PladumEVm069172	1.68746243426613	3.13827617903345	17.3829029025542	3.05562253053721e-05	0.00171735764208289	sp|Q91VS7|MGST1_MOUSE Microsomal glutathione S-transferase 1 OS=Mus musculus OX=10090 GN=Mgst1 PE=1 SV=3	MGST1_HUMAN	MGST1_HUMAN	GO:0045177
PladumEVm102947	-1.58889400628574	3.1432349524012	17.3785043382432	3.06270224262474e-05	0.00171858692774248	.	.	.	.
PladumEVm014654	-1.02367696362674	2.14897457106983	17.3362340383951	3.13158455366664e-05	0.00175150371270771	sp|Q64676|CGT_MOUSE 2-hydroxyacylsphingosine 1-beta-galactosyltransferase OS=Mus musculus OX=10090 GN=Ugt8 PE=1 SV=2	CGT_MOUSE CGT_MOUSE CGT_MOUSE CGT_MOUSE CGT_MOUSE CGT_MOUSE	CGT_RAT CGT_MOUSE CGT_RAT CGT_RAT CGT_RAT CGT_RAT	GO:0005783 GO:0005783 GO:0005783 GO:0005783 GO:0005783 GO:0005783
PladumEVm026359	1.24529778968602	2.24361483253516	17.3333612824889	3.13632201808624e-05	0.00175150371270771	.	YI31B_YEAST YI31B_YEAST YI31B_YEAST . . YI31B_YEAST YI31B_YEAST YI31B_YEAST	YI31B_YEAST YI31B_YEAST YI31B_YEAST . . YI31B_YEAST YI31B_YEAST .	GO:0005737 GO:0005737 GO:0005737 . . GO:0005737 GO:0005737 GO:0005737
PladumEVm029721	2.15340246152428	0.910143495784537	17.3189562144748	3.16018626436621e-05	0.00176202956997448	.	WFD18_RAT WFD18_RAT	. .	GO:0005615 GO:0005615
PladumEVm007499	1.23839242857936	1.35675152999182	17.2690376829822	3.24430507911026e-05	0.00180606504776396	tr|E9QQ57|E9QQ57_MOUSE Periaxin OS=Mus musculus OX=10090 GN=Prx PE=1 SV=1	. . . . PRAX_HUMAN . . . . . PRAX_HUMAN . . . . . . .	. . . . . . . . . . . . . . . . . .	. . . . GO:0030054 . . . . . GO:0030054 . . . . . . .
PladumEVm010312	-1.12289211260894	2.15620070803787	17.2530811086601	3.27166569536318e-05	0.00181841457090225	sp|P35428|HES1_MOUSE Transcription factor HES-1 OS=Mus musculus OX=10090 GN=Hes1 PE=1 SV=1	HES1A_XENLA HES1B_XENLA HES1B_XENLA HES1B_XENLA . HES1B_XENLA . HES1B_XENLA HES1B_XENLA HES1B_XENLA HES1B_XENLA HES1B_XENLA HES1B_XENLA . . HES1B_XENLA HES1B_XENLA HES1A_XENLA HES1B_XENLA . HES1A_XENLA .	HES1B_XENLA HES1B_XENLA HES1B_XENLA HES1B_XENLA . HES1B_XENLA . HES1B_XENLA HES1B_XENLA HES1B_XENLA HES1B_XENLA HES1B_XENLA HES1B_XENLA . . HES1B_XENLA HES1B_XENLA HES1B_XENLA HES1B_XENLA . HES1B_XENLA .	GO:0005634 GO:0005634 GO:0005634 GO:0005634 . GO:0005634 . GO:0005634 GO:0005634 GO:0005634 GO:0005634 GO:0005634 GO:0005634 . . GO:0005634 GO:0005634 GO:0005634 GO:0005634 . GO:0005634 .
PladumEVm027815	1.85482671756671	1.03557132691805	17.198233302489	3.36749378220072e-05	0.00186871965382883	tr|Q8CGV4|Q8CGV4_MOUSE Retinol dehydrogenase 1 (All trans) OS=Mus musculus OX=10090 GN=Rdh1 PE=2 SV=1	RDH7_RAT RDH7_RAT	RDH7_RAT RDH7_RAT	GO:0005783 GO:0005783
PladumEVm001928	-1.32533533841935	3.28111205053969	17.1746483663249	3.40956319237389e-05	0.00188908085581258	.	. .	. .	. .
PladumEVm043987	2.11793594959248	1.24535563693358	17.1435621330185	3.46582107886951e-05	0.0019158457055468	sp|P24369|PPIB_MOUSE Peptidyl-prolyl cis-trans isomerase B OS=Mus musculus OX=10090 GN=Ppib PE=1 SV=2	PPIB_CHICK PPIB_CHICK PPIB_CHICK PPIB_CHICK	PPIB_CHICK PPIB_CHICK PPIB_CHICK PPIB_CHICK	GO:0005737 GO:0005737 GO:0005737 GO:0005737
PladumEVm102047	-2.67883135726302	-0.237311723629582	17.1130311313682	3.52198228513687e-05	0.00193913278573672	.	.	.	.
PladumEVm085560	-2.47497947858198	0.12840452868595	17.1072928577068	3.53263940768519e-05	0.00194195656453455	.	.	.	.
PladumEVm012600	1.03461421180444	2.70371074347959	17.093972227679	3.55750360675356e-05	0.00195194224134783	sp|Q9JJD0|THA11_MOUSE THAP domain-containing protein 11 OS=Mus musculus OX=10090 GN=Thap11 PE=1 SV=1	THA11_MOUSE THAP8_HUMAN THAP8_HUMAN .	THA11_HUMAN . THAP8_HUMAN .	GO:0005829 GO:0003677 GO:0003677 .
PladumEVm057667	-3.21939097806582	4.39131783065862	17.0916170043638	3.56191811627511e-05	0.00195194224134783	.	. . . .	. . . .	. . . .
PladumEVm128274	-3.14405291170287	-0.581766926805006	17.0871232803747	3.57035620249242e-05	0.00195351872780298	.	. .	. .	. .
PladumEVm039512	1.25529272540014	3.24340017960096	17.0668054728235	3.60875945246873e-05	0.00197146023774291	sp|O09131|GSTO1_MOUSE Glutathione S-transferase omega-1 OS=Mus musculus OX=10090 GN=Gsto1 PE=1 SV=2	GSTO1_HUMAN GSTO1_HUMAN GSTO2_RAT	GSTO1_HUMAN GSTO1_HUMAN GSTO2_RAT	GO:0005737 GO:0005737 GO:0005737
PladumEVm026493	2.22703394864434	2.63800222164113	17.0627207308307	3.61653012171994e-05	0.00197263747803814	sp|Q8BLF1|NCEH1_MOUSE Neutral cholesterol ester hydrolase 1 OS=Mus musculus OX=10090 GN=Nceh1 PE=1 SV=1	AAAD_BOVIN AAAD_RABIT AAAD_BOVIN AAAD_BOVIN AAAD_BOVIN AAAD_BOVIN	AAAD_BOVIN AAAD_BOVIN AAAD_BOVIN AAAD_BOVIN AAAD_BOVIN AAAD_BOVIN	GO:0005789 GO:0005789 GO:0005789 GO:0005789 GO:0005789 GO:0005789
PladumEVm056701	1.27916588597105	0.856954594943383	17.0549728047327	3.6313157402834e-05	0.00197747812149008	tr|E9QNL5|E9QNL5_MOUSE Sulfotransferase OS=Mus musculus OX=10090 GN=Sult1a1 PE=1 SV=2	. ST1A1_MOUSE ST1A1_MOUSE ST1A1_MOUSE ST1A1_MOUSE . M4A4D_MOUSE M4A4D_MOUSE	M4A4D_MOUSE M4A4D_MOUSE ST1A1_MOUSE M4A4D_MOUSE ST1A1_MOUSE M4A4D_MOUSE M4A4D_MOUSE M4A4D_MOUSE	. GO:0005737 GO:0005737 GO:0005737 GO:0005737 . GO:0016021 GO:0016021
PladumEVm014842	-1.04419514979717	2.13301252015047	17.052178172938	3.63666372443588e-05	0.00197747812149008	sp|Q61830|MRC1_MOUSE Macrophage mannose receptor 1 OS=Mus musculus OX=10090 GN=Mrc1 PE=1 SV=2	MRC1_MOUSE MRC1_MOUSE MRC1_HUMAN MRC1_HUMAN LECM2_ERYPO LECM1_ERYPO MRC1_MOUSE . MRC1_HUMAN MRC1_HUMAN . . LECM2_ERYPO LIT1_MOUSE LIT1_MOUSE LIT1_MOUSE LYAM2_BOVIN . . . . SFTPA_PIG	MRC2_MOUSE MRC2_HUMAN MRC1_HUMAN MRC1_HUMAN LECM2_ERYPO LYAM2_CANLF MRC2_MOUSE . MRC1_HUMAN MRC1_HUMAN . . LECM2_ERYPO FCER2_HUMAN . FCER2_HUMAN LYAM2_BOVIN . . . . SFTPA_PIG	GO:0009986 GO:0009986 GO:0009986 GO:0009986 GO:0005576 GO:0005576 GO:0009986 . GO:0009986 GO:0009986 . . GO:0005576 GO:0045178 GO:0045178 GO:0045178 GO:0005901 . . . . GO:0005581
PladumEVm019237	1.75559523007824	0.899508408659696	16.9862664874821	3.76511772114711e-05	0.00204416213586916	sp|Q9WVK8|CP46A_MOUSE Cholesterol 24-hydroxylase OS=Mus musculus OX=10090 GN=Cyp46a1 PE=1 SV=1	CP46A_HUMAN CP46A_HUMAN CP46A_HUMAN	CP46A_HUMAN CP46A_HUMAN CP46A_HUMAN	GO:0030425 GO:0030425 GO:0030425
PladumEVm011067	1.20051381867004	2.27641270309503	16.9411188348619	3.85572777519759e-05	0.00209012576480502	sp|Q9CXI3|MOXD1_MOUSE DBH-like monooxygenase protein 1 OS=Mus musculus OX=10090 GN=Moxd1 PE=1 SV=1	MOXD1_DANRE MOXD1_DANRE MOXD1_DANRE MOXD1_DANRE MOXD1_DANRE MOXD1_DANRE . . MOXD1_DANRE MOXD1_DANRE MOXD1_DANRE . . MOXD1_DANRE MOXD1_DANRE	MOXD1_DANRE MOXD1_DANRE MOXD1_DANRE MOXD1_DANRE . . . . . MOXD1_DANRE . . . MOXD1_DANRE MOXD1_DANRE	GO:0005789 GO:0005789 GO:0005789 GO:0005789 GO:0005789 GO:0005789 . . GO:0005789 GO:0005789 GO:0005789 . . GO:0005789 GO:0005789
PladumEVm047985	1.4357504201818	1.06403025369804	16.8758972753272	3.99051056762025e-05	0.00215653330321225	tr|A0A0G2JFP4|A0A0G2JFP4_MOUSE Ferric-chelate reductase 1 OS=Mus musculus OX=10090 GN=Frrs1 PE=1 SV=1	DFP11_HYPCU DFP11_HYPCU	DFP11_HYPCU DFP11_HYPCU	GO:0005576 GO:0005576
PladumEVm025313	1.48601245474314	1.78964308831384	16.8372473582362	4.07260684391645e-05	0.00219414816880756	sp|P70259|GP143_MOUSE G-protein coupled receptor 143 OS=Mus musculus OX=10090 GN=Gpr143 PE=2 SV=1	GP143_MOUSE GP143_MOUSE GP143_MOUSE GP143_MOUSE GP143_MOUSE GP143_MOUSE GP143_MOUSE GP143_MOUSE GP143_MOUSE GP143_MOUSE GP143_MOUSE GP143_MOUSE	GP143_MOUSE GP143_MOUSE GP143_MOUSE GP143_MOUSE GP143_MOUSE GP143_MOUSE GP143_MOUSE GP143_MOUSE GP143_MOUSE GP143_MOUSE GP143_MOUSE GP143_MOUSE	GO:0016324 GO:0016324 GO:0016324 GO:0016324 GO:0016324 GO:0016324 GO:0016324 GO:0016324 GO:0016324 GO:0016324 GO:0016324 GO:0016324
PladumEVm067143	1.10127980510727	5.96718028248998	16.8300654504786	4.08804796681723e-05	0.00219909434809171	.	. . . .	. . . .	. . . .
PladumEVm078570	-1.55780643692841	0.9494641989901	16.7957902942879	4.16255425653426e-05	0.00223233653998899	sp|Q9WV07|LOXE3_MOUSE Hydroperoxide isomerase ALOXE3 OS=Mus musculus OX=10090 GN=Aloxe3 PE=1 SV=2	LOXE3_MOUSE LOXE3_MOUSE LOXE3_MOUSE LOXE3_MOUSE	LOXE3_MOUSE LOXE3_MOUSE LOXE3_MOUSE LOXE3_MOUSE	GO:0005737 GO:0005737 GO:0005737 GO:0005737
PladumEVm022797	1.54547399036787	6.38679470021035	16.7113845526965	4.35190598931775e-05	0.00232324318672895	.	STF3_MYCTU STF3_MYCTU STF3_MYCTU STF3_MYCTU STF3_MYCTU STF3_MYCTU STF3_MYCTU	STF3_MYCTU STF3_MYCTU STF3_MYCTU STF3_MYCTU STF3_MYCTU STF3_MYCTU STF3_MYCTU	GO:0001517 GO:0001517 GO:0001517 GO:0001517 GO:0001517 GO:0001517 GO:0001517
PladumEVm034653	-1.28309324916916	1.23265508543007	16.7008297584196	4.37618537540383e-05	0.00232912520730016	sp|P97798|NEO1_MOUSE Neogenin OS=Mus musculus OX=10090 GN=Neo1 PE=1 SV=1	NEO1_MOUSE NEO1_MOUSE NEO1_MOUSE NEO1_MOUSE NEO1_MOUSE	NEO1_MOUSE NEO1_MOUSE . NEO1_MOUSE NEO1_MOUSE	GO:0009986 GO:0009986 GO:0009986 GO:0009986 GO:0009986
PladumEVm055890	1.85336714253762	1.34743706206785	16.6516265485353	4.49117801374068e-05	0.00237951146438415	.	. .	. .	. .
PladumEVm107864	-7.17812330039018	0.785704875933251	16.6286766116364	4.54584845923549e-05	0.00240123336582805	.	.	.	.
PladumEVm073752	-2.79862012450095	0.138133508883196	16.6247121679373	4.55535995088278e-05	0.00240264457949939	.	. .	. .	. .
PladumEVm096412	-1.47627855910692	9.73918325967253	16.5918541644512	4.63496700000666e-05	0.00243656321146385	.	. .	. .	. .
PladumEVm031862	1.68245192070973	1.45183584404632	16.5670025725221	4.6961041990475e-05	0.00245904180734254	sp|B1AS29|GRIK3_MOUSE Glutamate receptor ionotropic, kainate 3 OS=Mus musculus OX=10090 GN=Grik3 PE=1 SV=1	GLRK_LITBE GLRK_CHICK GRIA1_RAT GLRK_LITBE GLRK_LITBE GLRK_CHICK GLRK_LITBE GLRK_LITBE GLRK_LITBE GLRK_LITBE	GLRK_LITBE GLRK_CHICK GLR2_CAEEL GLRK_CHICK GLRK_CHICK GLRK_CHICK GLRK_LITBE GLRK_LITBE GLRK_LITBE GLRK_LITBE	GO:0016021 GO:0032983 GO:0032281 GO:0016021 GO:0016021 GO:0032983 GO:0016021 GO:0016021 GO:0016021 GO:0016021
PladumEVm084213	3.9327726186383	-0.333356383561829	16.5665237862772	4.69728998413428e-05	0.00245904180734254	.	.	.	.
PladumEVm140950	1.21235863298322	2.12009446978865	16.5455437602026	4.7495468231799e-05	0.00247900937975989	.	. .	. .	. .
PladumEVm046780	2.9680323938069	0.806368732805635	16.5372075004689	4.77047260859664e-05	0.00248623725997291	sp|Q9DC53|CPNE8_MOUSE Copine-8 OS=Mus musculus OX=10090 GN=Cpne8 PE=2 SV=3	CPNA2_CAEEL	CPNA2_CAEEL	.
PladumEVm045772	1.46621043925216	3.54430531498705	16.529442253028	4.79004841643426e-05	0.00249274119591239	sp|Q9JHF7|HPGDS_MOUSE Hematopoietic prostaglandin D synthase OS=Mus musculus OX=10090 GN=Hpgds PE=1 SV=3	HPGDS_CHICK HPGDS_CHICK HPGDS_CHICK HPGDS_CHICK HPGDS_CHICK HPGDS_CHICK HPGDS_CHICK HPGDS_CHICK	HPGDS_CHICK HPGDS_CHICK HPGDS_CHICK HPGDS_CHICK HPGDS_CHICK HPGDS_CHICK HPGDS_CHICK HPGDS_CHICK	GO:0005829 GO:0005829 GO:0005829 GO:0005829 GO:0005829 GO:0005829 GO:0005829 GO:0005829
PladumEVm104793	-2.17234819391706	2.49785871901375	16.5224269259196	4.80780314874711e-05	0.00249827960363964	.	. . .	. . .	. . .
PladumEVm100392	7.79952015361348	3.17561072311461	16.5032304459398	4.85672553434512e-05	0.0025183631645897	.	.	.	.
PladumEVm031677	1.17311640855366	2.53774333172134	16.5016437819844	4.86079148686713e-05	0.0025183631645897	sp|Q78JT3|3HAO_MOUSE 3-hydroxyanthranilate 3,4-dioxygenase OS=Mus musculus OX=10090 GN=Haao PE=1 SV=1	3HAO_HUMAN 3HAO_HUMAN 3HAO_HUMAN 3HAO_HUMAN 3HAO_HUMAN 3HAO_HUMAN 3HAO_HUMAN 3HAO_HUMAN 3HAO_HUMAN	3HAO_HUMAN 3HAO_HUMAN 3HAO_HUMAN 3HAO_HUMAN 3HAO_HUMAN 3HAO_HUMAN 3HAO_HUMAN 3HAO_HUMAN 3HAO_HUMAN	GO:0005737 GO:0005737 GO:0005737 GO:0005737 GO:0005737 GO:0005737 GO:0005737 GO:0005737 GO:0005737
PladumEVm057095	2.73040988404346	-0.542924113697287	16.438712753448	5.02484754282278e-05	0.0025995260623967	.	. . .	. . .	. . .
PladumEVm093755	1.1928644464417	1.20195163432667	16.3904542498099	5.15441603398192e-05	0.00265482656929154	sp|Q9D1Q4|DPM3_MOUSE Dolichol-phosphate mannosyltransferase subunit 3 OS=Mus musculus OX=10090 GN=Dpm3 PE=1 SV=1	DPM3_HUMAN	DPM3_HUMAN	GO:0033185
PladumEVm013668	1.5862256438039	1.09251122302136	16.3818269138611	5.17793095919084e-05	0.00266303339390185	.	GIGA6_CRAGI . . . GIGA6_CRAGI GIGA6_CRAGI . . . GIGA6_CRAGI GIGA6_CRAGI	GIGA6_CRAGI . . . GIGA6_CRAGI Y1367_MYCTU . . . GIGA6_CRAGI GIGA6_CRAGI	GO:0016021 . . . GO:0016021 GO:0016021 . . . GO:0016021 GO:0016021
PladumEVm101091	1.42633825695043	0.9439198606357	16.3485384806386	5.26967849382165e-05	0.00270625725807709	.	.	.	.
PladumEVm042946	1.02288274318949	2.13933946271946	16.3438379443589	5.2827648781315e-05	0.00270647208257027	sp|Q9ERE7|MESD_MOUSE LRP chaperone MESD OS=Mus musculus OX=10090 GN=Mesd PE=1 SV=1	MESD_MOUSE	MESD_MOUSE	GO:0005783
PladumEVm001585	1.12884234489175	2.97262887514668	16.2919740348162	5.42934282593958e-05	0.0027680192372537	sp|Q8K259|GIN1_MOUSE Gypsy retrotransposon integrase-like protein 1 OS=Mus musculus OX=10090 GN=Gin1 PE=2 SV=2	POL2_DROME POL2_DROME POL2_DROME POL2_DROME POL2_DROME POL2_DROME POL2_DROME POL2_DROME POL2_DROME . POL2_DROME POL2_DROME	POL2_DROME POL2_DROME POL2_DROME POL2_DROME POL2_DROME POL2_DROME POL2_DROME POL2_DROME POL2_DROME RBP2A_PLAF7 POL2_DROME POL2_DROME	GO:0004190 GO:0004190 GO:0004190 GO:0004190 GO:0004190 GO:0004190 GO:0004190 GO:0004190 GO:0004190 . GO:0004190 GO:0004190
PladumEVm034256	3.20847212689538	0.792481764817047	16.2462196058322	5.56204643630752e-05	0.00282562570487288	.	ARI1_YEAST	ARI1_YEAST	GO:0005737
PladumEVm086432	-1.42404191281978	3.04573310260179	16.1992699458294	5.70160850417455e-05	0.00288014069228663	.	.	.	.
PladumEVm014626	1.24623057328624	0.801365040899051	16.1975928426302	5.70665847305916e-05	0.00288014069228663	sp|Q6ZQM8|UD17_MOUSE UDP-glucuronosyltransferase 1A7 OS=Mus musculus OX=10090 GN=Ugt1a7 PE=1 SV=1	UDB31_CANLF UDB31_CANLF UDB31_CANLF UD3A1_HUMAN UD18_HUMAN UD19_HUMAN UD3A2_HUMAN	UD19_HUMAN UD19_HUMAN UD19_HUMAN UD18_HUMAN UD18_HUMAN UD3A1_BOVIN UD3A2_HUMAN	GO:0005789 GO:0005789 GO:0005789 GO:0016021 GO:0005783 GO:0005783 GO:0016021
PladumEVm060031	1.69921905684933	1.64041385722288	16.0826710010931	6.06363677868691e-05	0.00304717266273155	.	CML7_ARATH CML7_ARATH	SCMC1_MOUSE CML7_ARATH	GO:0005509 GO:0005509
PladumEVm031390	2.14951959306922	1.60803067138582	16.070282431744	6.10343594819589e-05	0.00306279135074681	.	RTJK_DROFU . .	RTJK_DROFU . .	GO:0003964 . .
PladumEVm030196	1.2984832133933	1.60522302084102	15.9811312191524	6.39769617438167e-05	0.00319675495757475	tr|Q9EQW4|Q9EQW4_MOUSE Unspecific monooxygenase OS=Mus musculus OX=10090 GN=Cyp3a44 PE=2 SV=1	CP3A2_RAT CP9C1_DROME CP3AO_SHEEP CP3AO_SHEEP CP9C1_DROME	CP3A2_RAT CP9C1_DROME CP3AO_SHEEP CP3A2_RAT CP9C1_DROME	GO:0005789 GO:0005789 GO:0005789 GO:0005789 GO:0005789
PladumEVm059033	2.97265033756225	-0.367934570065129	15.9480770779757	6.51038808512227e-05	0.00324844321400696	sp|Q9DC53|CPNE8_MOUSE Copine-8 OS=Mus musculus OX=10090 GN=Cpne8 PE=2 SV=3	CPNA2_CAEEL	CPNA2_CAEEL	.
PladumEVm129311	2.71236904070001	-0.969262117595721	15.935880145186	6.55247370032179e-05	0.00326480487476884	.	.	.	.
PladumEVm026877	1.25494325383788	3.91684795959048	15.9257329267525	6.58769521573907e-05	0.00327770495528706	.	. . . . . . . . . . . . . . GUF1_PLAF7 . . . . . . GUF1_PLAF7 .	. . . . . . . . . . . . . . . . . . . . . . .	. . . . . . . . . . . . . . GO:0005743 . . . . . . GO:0005743 .
PladumEVm019098	-1.07193215495422	2.65665584640635	15.8768707597272	6.75998316974475e-05	0.00335866943145154	sp|Q9R112|SQOR_MOUSE Sulfide:quinone oxidoreductase, mitochondrial OS=Mus musculus OX=10090 GN=Sqor PE=1 SV=3	SQOR_HUMAN SQOR_HUMAN SQOR_HUMAN SQOR_HUMAN SQOR_HUMAN SQOR_HUMAN SQOR_HUMAN SQOR_HUMAN SQOR_HUMAN SQOR_HUMAN SQOR_HUMAN SQOR_HUMAN SQOR_HUMAN SQOR_HUMAN SQOR_HUMAN SQOR_HUMAN SQOR_HUMAN SQOR_HUMAN SQOR_HUMAN	SQOR_HUMAN SQOR_HUMAN SQOR_HUMAN SQOR_HUMAN SQOR_HUMAN SQOR_HUMAN SQOR_HUMAN SQOR_HUMAN SQOR_HUMAN SQOR_HUMAN SQOR_HUMAN SQOR_HUMAN SQOR_HUMAN . SQOR_HUMAN SQOR_HUMAN SQOR_HUMAN SQOR_HUMAN SQOR_HUMAN	GO:0005743 GO:0005743 GO:0005743 GO:0005743 GO:0005743 GO:0005743 GO:0005743 GO:0005743 GO:0005743 GO:0005743 GO:0005743 GO:0005743 GO:0005743 GO:0005743 GO:0005743 GO:0005743 GO:0005743 GO:0005743 GO:0005743
PladumEVm019816	1.22004718159754	4.73973705364177	15.874086455482	6.76993600930522e-05	0.00335886359037944	sp|P00920|CAH2_MOUSE Carbonic anhydrase 2 OS=Mus musculus OX=10090 GN=Ca2 PE=1 SV=4	LACT2_CAEEL LACT2_CAEEL LACT2_CAEEL LACT2_CAEEL LACT2_CAEEL LIPL_MYCTU LACT2_CAEEL LACT2_CAEEL LACT2_CAEEL LACT2_CAEEL LACT2_CAEEL LACT2_CAEEL LACT2_CAEEL LACT2_CAEEL LACT2_CAEEL	LACT2_CAEEL LACT2_CAEEL LACT2_CAEEL LACT2_CAEEL LACT2_CAEEL LIPL_MYCTU CAH1_CHIHA LACT2_CAEEL LACT2_CAEEL LACT2_CAEEL LACT2_CAEEL LACT2_CAEEL LACT2_CAEEL LACT2_CAEEL LACT2_CAEEL	GO:0016021 GO:0016021 GO:0016021 GO:0016021 GO:0016021 GO:0005618 GO:0016021 GO:0016021 GO:0016021 GO:0016021 GO:0016021 GO:0016021 GO:0016021 GO:0016021 GO:0016021
PladumEVm022155	-1.69511683819229	-0.368416414831273	15.8666193674508	6.79670086981922e-05	0.00336738662135599	.	UNC9_CAEEL UNC9_CAEEL UNC9_CAEEL INX11_CAEEL UNC9_CAEEL UNC9_CAEEL UNC9_CAEEL	UNC9_CAEEL UNC9_CAEEL UNC9_CAEEL . . UNC9_CAEEL UNC9_CAEEL	GO:0005911 GO:0005911 GO:0005911 GO:0005921 GO:0005911 GO:0005911 GO:0005911
PladumEVm045757	1.71151555956221	2.90467119824037	15.8324815089625	6.92042594256574e-05	0.00341904081694102	sp|Q9JHF7|HPGDS_MOUSE Hematopoietic prostaglandin D synthase OS=Mus musculus OX=10090 GN=Hpgds PE=1 SV=3	GST1_ASCSU GST_NOTSL GST1_ASCSU GST1_ASCSU	GST1_ASCSU GST_NOTSL GST1_ASCSU GST_NOTSL	GO:0005903 GO:0005737 GO:0005903 GO:0005903
PladumEVm161875	1.90369796363876	2.64351517938222	15.8228930206728	6.95558306577556e-05	0.0034315837970716	.	. .	. .	. .
PladumEVm068689	-2.15341483988614	2.39596745054472	15.7825031665747	7.10565961688093e-05	0.00349091615891156	.	. . . .	. . . .	. . . .
PladumEVm042117	1.37251335298931	2.09534996838624	15.7700287698251	7.15266587521918e-05	0.00350420772941177	sp|Q9EPA7|NMNA1_MOUSE Nicotinamide/nicotinic acid mononucleotide adenylyltransferase 1 OS=Mus musculus OX=10090 GN=Nmnat1 PE=1 SV=2	NMNA1_MOUSE NMNA1_MOUSE NMNA1_MOUSE NMNA1_MOUSE NMNA1_MOUSE NMNA1_MOUSE NMNA1_MOUSE NMNA1_MOUSE	NMNA1_MOUSE NMNA1_MOUSE NMNA1_MOUSE NMNA1_MOUSE NMNA1_MOUSE NMNA1_MOUSE NMNA1_MOUSE NMNA1_MOUSE	GO:0005737 GO:0005737 GO:0005737 GO:0005737 GO:0005737 GO:0005737 GO:0005737 GO:0005737
PladumEVm081947	1.37964356161225	2.23397706389523	15.7616342746022	7.18447412390786e-05	0.00351488889346116	sp|Q9QZE5|COPG1_MOUSE Coatomer subunit gamma-1 OS=Mus musculus OX=10090 GN=Copg1 PE=1 SV=1	COPG1_MOUSE	COPG1_MOUSE	GO:0030126
PladumEVm127982	-1.93578284845641	0.0986941788962936	15.7054988620715	7.4008700414179e-05	0.00360569156650328	.	. .	. .	. .
PladumEVm010411	2.64113105947941	1.82419387858898	15.7024903170684	7.41265104964311e-05	0.00360642927175642	sp|P17879|HS71B_MOUSE Heat shock 70 kDa protein 1B OS=Mus musculus OX=10090 GN=Hspa1b PE=1 SV=3	HSP71_ANOAL HSP71_ANOAL	HSP71_ANOAL HSP71_ANOAL	GO:0005524 GO:0005524
PladumEVm053040	-1.32468555037487	1.49508547396042	15.6150099248127	7.76358656389302e-05	0.00375118989312063	.	. . . .	. . . .	. . . .
PladumEVm039128	-1.31015434363777	8.4446374997474	15.6081404512772	7.79184186387746e-05	0.00375967073011571	.	. . . . . . . . . . . . . . .	. . . . . . . . . . . . . . .	. . . . . . . . . . . . . . .
PladumEVm071792	7.16678981375357	4.56860033795473	15.5938094908359	7.85112100211296e-05	0.0037830771939811	.	. .	. .	. .
PladumEVm061724	-1.80421844886413	3.70371498753005	15.5789020940308	7.91326605680641e-05	0.00380258955919889	.	GLB1_TYLHE GLB1_TYLHE	GLB1_TYLHE GLB1_TYLHE	GO:0005576 GO:0005576
PladumEVm117348	-1.52066775257709	0.57147937754667	15.5725739077029	7.93979602206417e-05	0.00381012588616186	.	.	.	.
PladumEVm070059	1.98586817206954	1.01257284270701	15.5623436060015	7.98287441249334e-05	0.00382036007476367	tr|E9PXN7|E9PXN7_MOUSE UDP-glucuronosyltransferase OS=Mus musculus OX=10090 GN=Ugt1a10 PE=1 SV=1	UD19_HUMAN	UD19_HUMAN	GO:0005783
PladumEVm028804	1.99241883965701	0.571679472609517	15.5537926551313	8.01906165166786e-05	0.00383245685221955	.	. .	. .	. .
PladumEVm023663	-1.07442208935407	4.1717574046034	15.5358847133374	8.0953828980883e-05	0.00386367547637429	tr|A0A0N4SVZ4|A0A0N4SVZ4_MOUSE von Willebrand factor D and EGF domain-containing protein OS=Mus musculus OX=10090 GN=Vwde PE=4 SV=1	MLP_ACRMI MLP_ACRMI TSP1_XENLA MLP_ACRMI MLP_ACRMI MLP_ACRMI MLP_ACRMI TSP1_XENLA TSP1_XENLA MLP_ACRMI MLP_ACRMI MLP_ACRMI MLP_ACRMI MLP_ACRMI MLP_ACRMI MLP_ACRMI	MLP_ACRMI MLP_ACRMI TSP1_XENLA MLP_ACRMI . . MLP_ACRMI TSP1_XENLA . MLP_ACRMI . . . . . MLP_ACRMI	GO:0016021 GO:0016021 GO:0009986 GO:0016021 GO:0016021 GO:0016021 GO:0016021 GO:0009986 GO:0009986 GO:0016021 GO:0016021 GO:0016021 GO:0016021 GO:0016021 GO:0016021 GO:0016021
PladumEVm082329	1.01373405168834	2.87423229932854	15.5201492788223	8.16304820205255e-05	0.00388015418394452	tr|Q9EQW4|Q9EQW4_MOUSE Unspecific monooxygenase OS=Mus musculus OX=10090 GN=Cyp3a44 PE=2 SV=1	CP341_MOUSE	.	GO:0005789
PladumEVm125716	-1.57963634141658	1.29763567975926	15.5106180550692	8.20431066854848e-05	0.00389069786393674	.	. .	. .	. .
PladumEVm033648	-1.36725126049935	3.99086550513467	15.509910509795	8.20738211967184e-05	0.00389069786393674	.	. . . . . . .	. . . . . . .	. . . . . . .
PladumEVm025405	1.21530681901409	0.741783462866967	15.4963793993653	8.26634373769246e-05	0.00391187014042893	.	. . . . . . . . . . . .	. . . . . . . . . . . .	. . . . . . . . . . . .
PladumEVm032436	-1.08139728048711	8.84052458049247	15.4920146387416	8.28545388014667e-05	0.00391187014042893	.	GLBL_TYLHE GLBL_TYLHE GLBL_TYLHE	GLBL_TYLHE GLBL_TYLHE GLBL_TYLHE	GO:0005344 GO:0005344 GO:0005344
PladumEVm040232	-6.01192751224464	-0.893515035057753	15.4882425032118	8.30200514678249e-05	0.00391442328578562	sp|P46638|RB11B_MOUSE Ras-related protein Rab-11B OS=Mus musculus OX=10090 GN=Rab11b PE=1 SV=3	RB11D_LOTJA RB11D_LOTJA	RB11D_LOTJA RLGP1_ORYSJ	GO:0005886 GO:0005886
PladumEVm082163	-1.49026444094701	2.42775639185757	15.431325558906	8.55582010771404e-05	0.00402869025366851	.	. . . . . .	. . . . . .	. . . . . .
PladumEVm030204	2.31518225145687	1.87513563775177	15.2997861098926	9.17268967671341e-05	0.00428235444628917	tr|A8JYK8|A8JYK8_MOUSE Bifunctional epoxide hydrolase 2 OS=Mus musculus OX=10090 GN=Ephx2 PE=1 SV=1	LINB_SPHJU LINB_SPHJU LINB_SPHJU LINB_SPHJU LINB_SPHJU LINB_SPHJU DHAA_MYCS2 DHAA_MYCS2 LINB_SPHJU	LINB_SPHJU LINB_SPHJU LINB_SPHJU LINB_SPHJU LINB_SPHJU LINB_SPHJU . DHAA_MYCS2 LINB_SPHJU	GO:0042597 GO:0042597 GO:0042597 GO:0042597 GO:0042597 GO:0042597 GO:0018786 GO:0018786 GO:0042597
PladumEVm009216	1.38650415774654	0.951109117204166	15.2918858840323	9.21113244927904e-05	0.00428235444628917	sp|P06795|MDR1B_MOUSE ATP-dependent translocase ABCB1 OS=Mus musculus OX=10090 GN=Abcb1b PE=1 SV=1	MDR1B_MOUSE MDR1B_MOUSE MDR1A_MOUSE	MDR1_HUMAN MDR1_HUMAN MDR1A_MOUSE	GO:0016324 GO:0016324 GO:0045177
PladumEVm002023	1.1782195583433	5.06510991140693	15.2914352741504	9.21333001336708e-05	0.00428235444628917	tr|E9Q467|E9Q467_MOUSE ATP-binding cassette, sub-family C (CFTR/MRP), member 4 OS=Mus musculus OX=10090 GN=Abcc4 PE=1 SV=1	MRP4_HUMAN MRP4_HUMAN MRP4_HUMAN MRP4_RAT MRP4_HUMAN MRP4_HUMAN MRP4_HUMAN MRP4_HUMAN MRP4_HUMAN MRP4_HUMAN MRP4_HUMAN MRP4_HUMAN MRP4_HUMAN MRP4_HUMAN MRP4_HUMAN MRP4_HUMAN MRP4_HUMAN MRP4_HUMAN MRP4_HUMAN MRP4_HUMAN MRP4_HUMAN MRP4_HUMAN MRP4_HUMAN MRP4_HUMAN MRP4_HUMAN	MRP4_HUMAN MRP4_HUMAN MRP4_HUMAN MRP4_RAT MRP4_HUMAN MRP4_HUMAN MRP4_HUMAN . MRP4_HUMAN . MRP4_HUMAN MRP4_HUMAN MRP4_HUMAN MRP4_HUMAN MRP4_HUMAN MRP4_HUMAN MRP4_HUMAN MRP4_HUMAN MRP4_RAT MRP4_RAT MRP4_MOUSE MRP4_HUMAN MRP4_HUMAN MRP4_HUMAN MRP4_HUMAN	GO:0016324 GO:0016324 GO:0016324 GO:0016324 GO:0016324 GO:0016324 GO:0016324 GO:0016324 GO:0016324 GO:0016324 GO:0016324 GO:0016324 GO:0016324 GO:0016324 GO:0016324 GO:0016324 GO:0016324 GO:0016324 GO:0016324 GO:0016324 GO:0016324 GO:0016324 GO:0016324 GO:0016324 GO:0016324
PladumEVm014465	1.03855204949644	2.65431888341063	15.2907971254222	9.21644308194441e-05	0.00428235444628917	tr|K9J7B2|K9J7B2_MOUSE UDP-glucuronosyltransferase OS=Mus musculus OX=10090 GN=Ugt1a6b PE=1 SV=1	UD16_RAT UD16_MOUSE UD16_MOUSE UD16_RAT UD16_MOUSE UD16_RAT UD16_RAT UD19_HUMAN UD16_MOUSE UD13_HUMAN UD16_RAT UD17_MOUSE UD15_HUMAN UD19_HUMAN UD16_MOUSE UD16_RAT UD17_MOUSE UD16_RAT	UD16_MOUSE UD16_MOUSE UD16_MOUSE UD16_MOUSE UD2B9_MACFA UD16_MOUSE UD16_MOUSE CGT_HUMAN UD16_MOUSE UD16_MOUSE UD16_MOUSE UD110_HUMAN UD15_HUMAN UD2B1_RAT UDB17_HUMAN UD16_MOUSE UD17_MOUSE UD16_MOUSE	GO:0005783 GO:0005783 GO:0005783 GO:0005783 GO:0005783 GO:0005783 GO:0005783 GO:0005783 GO:0005783 GO:0005783 GO:0005783 GO:0005789 GO:0005789 GO:0005783 GO:0005783 GO:0005783 GO:0005789 GO:0005783
PladumEVm057562	1.82879379558491	-0.544568088317984	15.1768710104802	9.78951732331149e-05	0.00453053158622524	.	. . .	. . .	. . .
PladumEVm035073	-2.06798296958366	-0.633008783511276	15.1417662685689	9.97322959838504e-05	0.00458836895655886	.	. . .	. . .	. . .
PladumEVm001640	1.37778917670178	0.674410436919577	15.1369971947167	9.99845366989239e-05	0.00458836895655886	sp|P58659|EVA1C_MOUSE Protein eva-1 homolog C OS=Mus musculus OX=10090 GN=Eva1c PE=2 SV=2	SML_SCONI	SML_SCONI	GO:0030246
PladumEVm090284	-1.30480989150633	1.28380878634455	15.1340525013399	0.000100140604742591	0.00458836895655886	.	. .	. .	. .
PladumEVm014908	1.43810102547164	0.968635668281593	15.1334036316471	0.000100175027630274	0.00458836895655886	sp|Q64459|CP3AB_MOUSE Cytochrome P450 3A11 OS=Mus musculus OX=10090 GN=Cyp3a11 PE=1 SV=1	CP3AB_MOUSE CP341_MOUSE CP341_MOUSE CP341_MOUSE	CP3AO_SHEEP CP341_MOUSE CP341_MOUSE CP3A2_RAT	GO:0005789 GO:0005789 GO:0005789 GO:0005789
PladumEVm117766	-2.55946241123103	0.786939990144082	15.133172511911	0.000100187291533027	0.00458836895655886	.	. . .	. . .	. . .
PladumEVm024429	1.03089505673932	2.17605003203261	15.1049145512909	0.000101698186489863	0.00463941843744079	sp|Q8R3Q0|SARAF_MOUSE Store-operated calcium entry-associated regulatory factor OS=Mus musculus OX=10090 GN=Saraf PE=1 SV=2	SARAF_XENTR SARAF_XENTR SARAF_XENTR SARAF_XENTR SARAF_XENTR . SARAF_XENTR	. SARAF_XENLA SARAF_XENLA SARAF_XENLA SARAF_XENLA . SARAF_XENLA	GO:0140268 GO:0140268 GO:0140268 GO:0140268 GO:0140268 . GO:0140268
PladumEVm109985	-1.32726497541797	1.47951987140078	15.1011870847057	0.000101899190971113	0.00464255886023644	.	.	.	.
PladumEVm127459	-1.26291639344488	5.29821993247293	15.0605986040782	0.000104113986307526	0.00472990329592651	.	. . . .	. . . .	. . . .
PladumEVm016353	1.36195305821302	3.18341157236225	15.0152779942288	0.000106644306617472	0.00483367039813152	sp|Q3UMR0|ANR27_MOUSE Ankyrin repeat domain-containing protein 27 OS=Mus musculus OX=10090 GN=Ankrd27 PE=1 SV=2	ANR27_MOUSE . ANKHM_CAEBR RN5A_MOUSE ANR27_MOUSE ANR27_MOUSE ANR27_MOUSE RN5A_MOUSE	ANR27_MOUSE . ANKHM_CAEBR . ANR27_MOUSE ANR27_MOUSE ANR27_MOUSE RN5A_MOUSE	GO:0030659 . GO:0005737 GO:0005739 GO:0030659 GO:0030659 GO:0030659 GO:0005739
PladumEVm067132	-1.66199468049618	1.96794369655292	14.9837124006991	0.00010844314387817	0.00490886896263978	.	. . . .	. . . .	. . . .
PladumEVm026255	1.20559379667008	0.790545217719121	14.9129802267793	0.000112585660910908	0.00508982819925029	tr|A0A1B0GR79|A0A1B0GR79_MOUSE Gastric receptor I OS=Mus musculus OX=10090 GN=Hrh2 PE=3 SV=1	TLR1_DROME TLR1_DROME TLR1_DROME TLR1_DROME TLR1_DROME TLR1_DROME TLR1_DROME	OCTB2_DROME TLR1_DROME TLR1_DROME OCTB2_DROME OCTB2_DROME TLR1_DROME OCTB2_DROME	GO:0016021 GO:0016021 GO:0016021 GO:0016021 GO:0016021 GO:0016021 GO:0016021
PladumEVm070406	-1.25685889001164	2.42461461346332	14.8634515999524	0.000115580839718025	0.00521182048366504	sp|A3KMP2|TTC38_MOUSE Tetratricopeptide repeat protein 38 OS=Mus musculus OX=10090 GN=Ttc38 PE=1 SV=2	TTC38_XENLA TTC38_XENLA TTC38_XENLA	TTC38_XENLA TTC38_XENLA TTC38_XENLA	. . .
PladumEVm014764	1.5876606827474	0.737822621572463	14.8558438663695	0.000116047961262507	0.00522617530162576	sp|Q8BTN6|LENG9_MOUSE Leukocyte receptor cluster member 9 OS=Mus musculus OX=10090 GN=Leng9 PE=2 SV=1	LENG9_MOUSE LENG9_MOUSE LENG9_MOUSE	LENG9_MOUSE LENG9_MOUSE LENG9_HUMAN	GO:0046872 GO:0046872 GO:0046872
PladumEVm027638	1.04840174432912	1.11972478134365	14.8330479366158	0.000117459060667728	0.00526945648030049	tr|A2A8D4|A2A8D4_MOUSE THAP domain-containing protein 3 OS=Mus musculus OX=10090 GN=Thap3 PE=4 SV=1	THAP9_HUMAN THAP9_HUMAN THAP9_HUMAN THAP9_HUMAN THAP9_HUMAN THAP9_HUMAN THAP9_HUMAN	THAP9_HUMAN THAP9_HUMAN THAP9_HUMAN THAP9_HUMAN THAP9_HUMAN THAP9_HUMAN THAP9_HUMAN	GO:0003677 GO:0003677 GO:0003677 GO:0003677 GO:0003677 GO:0003677 GO:0003677
PladumEVm033306	-1.61278433132449	1.03549990328265	14.8304509719652	0.000117620908346923	0.00526998679528362	.	. . . .	. . . .	. . . .
PladumEVm164276	-1.44574071716041	0.0898185664049562	14.8237166864065	0.000118041648163462	0.00528210060514387	.	. .	. .	. .
PladumEVm079020	1.62075892413933	-0.532418555185608	14.7523327944001	0.000122595751898617	0.00546500123977502	tr|Q3UNV4|Q3UNV4_MOUSE Cytochrome P450, family 2, subfamily j, polypeptide 13 OS=Mus musculus OX=10090 GN=Cyp2j13 PE=2 SV=1	CP2J2_HUMAN	.	GO:0005737
PladumEVm020221	1.53756055459495	0.410927957238857	14.714797947475	0.000125060911516217	0.0055678259047277	sp|Q9CXT6|KDM8_MOUSE Bifunctional peptidase and arginyl-hydroxylase JMJD5 OS=Mus musculus OX=10090 GN=Kdm8 PE=1 SV=1	KDM8_MOUSE KDM8_MOUSE KDM8_MOUSE KDM8_MOUSE KDM8_MOUSE KDM8_MOUSE KDM8_MOUSE	KDM8_MOUSE KDM8_MOUSE KDM8_MOUSE KDM8_MOUSE KDM8_MOUSE KDM8_MOUSE KDM8_MOUSE	GO:0005694 GO:0005694 GO:0005694 GO:0005694 GO:0005694 GO:0005694 GO:0005694
PladumEVm023061	2.81332347587437	0.403415220657406	14.7082302106586	0.000125497359662403	0.00558018449729269	.	. .	. .	. .
PladumEVm114246	-1.49240480961116	2.07920190958924	14.7038020158597	0.000125792493185518	0.00558623629346105	.	. .	. .	. .
PladumEVm045578	2.51440842271856	-0.533819214944765	14.6718181824839	0.0001279450267855	0.00566742921173039	sp|P51910|APOD_MOUSE Apolipoprotein D OS=Mus musculus OX=10090 GN=Apod PE=1 SV=1	APOD_MOUSE	APOD_MOUSE	GO:0005737
PladumEVm028913	1.10273494521924	1.60760110079629	14.6688433869144	0.000128147107761592	0.00566742921173039	sp|Q8BYK4|RDH12_MOUSE Retinol dehydrogenase 12 OS=Mus musculus OX=10090 GN=Rdh12 PE=2 SV=1	RDH12_HUMAN RDH12_HUMAN RDH12_HUMAN RDH12_HUMAN RDH12_HUMAN RDH12_HUMAN RDH12_HUMAN RDH12_HUMAN RDH12_HUMAN	RDH13_HUMAN RDH12_HUMAN RDH13_HUMAN RDH13_HUMAN RDH12_HUMAN RDH13_HUMAN RDH13_HUMAN RDH13_HUMAN RDH13_HUMAN	GO:0005789 GO:0005789 GO:0005789 GO:0005789 GO:0005789 GO:0005789 GO:0005789 GO:0005789 GO:0005789
PladumEVm072187	-1.63053880405566	1.65401702969614	14.6564569034924	0.000128991994765382	0.00569233894487886	.	. .	. .	. .
PladumEVm048705	1.0416726454163	2.02210701203478	14.6532831563843	0.000129209378405762	0.00569477771048834	tr|A0A140LHR3|A0A140LHR3_MOUSE Microsomal signal peptidase 25 kDa subunit OS=Mus musculus OX=10090 GN=Spcs2 PE=1 SV=1	SPCS2_DANRE	SPCS2_DANRE	GO:0016021
PladumEVm085871	-1.95400912447983	4.21041513046736	14.6310044427078	0.000130745760722089	0.00574337545781043	.	. . .	. . .	. . .
PladumEVm035555	1.51177669663992	1.49584618027515	14.6301863456276	0.000130802527009091	0.00574337545781043	.	. . . .	. . . .	. . . .
PladumEVm028235	-1.52024491755741	1.3129753548067	14.4414668852252	0.000144583433968426	0.00630121871589192	sp|O70624|MYOC_MOUSE Myocilin OS=Mus musculus OX=10090 GN=Myoc PE=1 SV=1	NOE2_RAT MYOC_FELCA	NOE2_MOUSE MYOC_FELCA	GO:0032281 GO:0005929
PladumEVm101495	-2.06014229552901	2.62208454327365	14.4354660478429	0.000145044845474829	0.00630791435069318	.	. .	. .	. .
PladumEVm081320	-1.43246717515446	3.5794848618929	14.4347991376195	0.000145096216453443	0.00630791435069318	.	.	.	.
PladumEVm117039	-1.5539635230881	0.920412181890159	14.3535033147396	0.000151497536294364	0.00656994315729891	.	. . . . .	. . . . .	. . . . .
PladumEVm007701	-1.91723900038518	-0.0697833518503895	14.3453793167996	0.000152152656701202	0.00659021747465245	tr|Q7TQG5|Q7TQG5_MOUSE Neogenin OS=Mus musculus OX=10090 GN=Neo1 PE=1 SV=1	PTP10_DROME . . PTP10_DROME PTP10_DROME PTP10_DROME PTP10_DROME PTP10_DROME PTP10_DROME PTP10_DROME	PTP10_DROME PTP10_DROME PTP10_DROME PTP10_DROME PTP10_DROME PTP10_DROME PTP10_DROME PTP10_DROME PTP10_DROME PTP10_DROME	GO:0045177 . . GO:0045177 GO:0045177 GO:0045177 GO:0045177 GO:0045177 GO:0045177 GO:0045177
PladumEVm093845	-3.59681869351406	-0.00755547987368216	14.3350744150001	0.000152987751479624	0.00661822751998123	.	. .	. .	. .
PladumEVm096153	1.29971431807379	2.55030288561707	14.3082184775157	0.000155185872824443	0.0066968232858774	.	. . .	. . .	. . .
PladumEVm149662	-1.32449939171556	2.31187111296573	14.3020836422333	0.000155692446783657	0.00671043997321415	.	. .	. .	. .
PladumEVm090736	2.5265377439005	2.03238671840793	14.2689399536482	0.000158458173527631	0.006812925656677	sp|O35474|EDIL3_MOUSE EGF-like repeat and discoidin I-like domain-containing protein 3 OS=Mus musculus OX=10090 GN=Edil3 PE=1 SV=2	FBP3_STRPU	.	GO:0005615
PladumEVm012706	1.12713380657069	0.839352580535121	14.2467004884354	0.000160341666914557	0.00687707171392874	sp|Q8BL43|RASFA_MOUSE Ras association domain-containing protein 10 OS=Mus musculus OX=10090 GN=Rassf10 PE=1 SV=2	RASFA_XENLA RASFA_XENLA RASFA_XENLA RASFA_XENLA RASFA_XENLA RASFA_XENLA RASFA_XENLA . RASFA_XENLA	RASFA_XENLA RASFA_XENLA RASFA_XENLA RASFA_XENLA RASFA_XENLA RASFA_XENLA RASFA_XENLA . RASFA_XENLA	GO:0005829 GO:0005829 GO:0005829 GO:0005829 GO:0005829 GO:0005829 GO:0005829 . GO:0005829
PladumEVm073273	-6.43063883113978	-0.619106285817561	14.2183997255255	0.000162771139746638	0.00697275832424408	.	. . .	. . .	. . .
PladumEVm119097	-1.16247594877447	2.04281256795267	14.1825310440877	0.000165903625013531	0.00706778793410579	.	. .	. .	. .
PladumEVm111937	-5.65974385918821	-0.449377475434371	14.1814889887966	0.000165995531802809	0.00706778793410579	.	.	.	.
PladumEVm030730	1.03276834089777	2.07564374673431	14.1717826388712	0.000166854075804357	0.00709574227697292	sp|Q921X9|PDIA5_MOUSE Protein disulfide-isomerase A5 OS=Mus musculus OX=10090 GN=Pdia5 PE=1 SV=1	TXND_THEPA TXND_THEPA	TXND_THEPA TXND_THEPA	GO:0005789 GO:0005789
PladumEVm073525	-1.01953632125015	1.80445607502549	14.1555603413997	0.000168298962175724	0.00713990053665056	sp|E9Q555|RN213_MOUSE E3 ubiquitin-protein ligase RNF213 OS=Mus musculus OX=10090 GN=Rnf213 PE=1 SV=2	RN213_HUMAN	RN213_HUMAN	GO:0005737
PladumEVm003703	1.16956123634133	1.95214732792476	14.1117626994945	0.000172263183409951	0.00728169535937587	tr|A0A1W2P6L9|A0A1W2P6L9_MOUSE Peroxidasin homolog OS=Mus musculus OX=10090 GN=Pxdn PE=1 SV=1	PXDN_DROME PXDN_DROME . PXDN_DROME CEGT_XENTR CEGT_XENTR PXDN_DROME . PXDN_DROME PXDN_DROME PXDN_DROME CHIT_BRUMA PXDN_DROME PXDN_DROME PXDN_DROME . . PXDN_DROME PXDN_DROME .	PXDN_DROME PXDN_DROME . PXDN_DROME . . PXDN_DROME . PXDN_DROME PERC_DROME PXDN_DROME CHIT_BRUMA PXDN_DROME PXDN_DROME PXDN_DROME . . PXDN_DROME PXDN_DROME .	GO:0062023 GO:0062023 . GO:0062023 GO:0005794 GO:0005794 GO:0062023 . GO:0062023 GO:0062023 GO:0062023 GO:0005576 GO:0062023 GO:0062023 GO:0062023 . . GO:0062023 GO:0062023 .
PladumEVm059801	-1.09301191066208	3.14316567386684	14.087644952929	0.00017448615062792	0.00735795319700714	sp|Q922P9|GLYR1_MOUSE Putative oxidoreductase GLYR1 OS=Mus musculus OX=10090 GN=Glyr1 PE=1 SV=1	GLYR1_AEDAE GLYR1_AEDAE . . .	GLYR1_AEDAE . . . .	GO:0051287 GO:0051287 . . .
PladumEVm023339	1.53166893685887	1.01186829512949	14.0519276686078	0.000177831458918979	0.00749003076432491	tr|J3QPW5|J3QPW5_MOUSE Major facilitator superfamily domain-containing 4B4 OS=Mus musculus OX=10090 GN=Mfsd4b4 PE=4 SV=1	MFS4B_DANRE MFS4B_DANRE MFS4B_HUMAN MFS4B_DANRE	MFS4B_DANRE MFS4B_DANRE MFS4B_DANRE MFS4B_DANRE	GO:0016324 GO:0016324 GO:0016324 GO:0016324
PladumEVm079938	-1.3660331378126	3.91795915884249	14.0270663257449	0.000180198054636977	0.00757540586711084	.	. .	. .	. .
PladumEVm093236	-2.90617016779433	8.12311839877034	14.0261093133305	0.000180289785774608	0.00757540586711084	.	.	.	.
PladumEVm032736	-1.02931764422018	4.23112947742558	14.0163877759782	0.00018122428023223	0.00760557382523006	sp|Q8K385|FRRS1_MOUSE Ferric-chelate reductase 1 OS=Mus musculus OX=10090 GN=FRRS1 PE=1 SV=1	DFP3_ANTMY . . . DFP3_ANTMY DFP3_ANTMY FRRS1_BOVIN FRRS1_BOVIN DFP3_ANTMY DFP3_ANTMY	DFP3_ANTMY . HGP3_HAEIN . DFP3_ANTMY DFP3_ANTMY FRRS1_BOVIN FRRS1_BOVIN DFP3_ANTMY DFP3_ANTMY	GO:0005576 . . . GO:0005576 GO:0005576 GO:0016021 GO:0016021 GO:0005576 GO:0005576
PladumEVm075732	3.04331749729438	1.08523447324122	13.9891543086887	0.000183868191028091	0.0076889737455283	.	. .	. .	. .
PladumEVm059299	-1.06096606459608	8.77973152884023	13.9635105485883	0.000186393279394914	0.00778529931665295	sp|Q9ER97|NGB_MOUSE Neuroglobin OS=Mus musculus OX=10090 GN=Ngb PE=1 SV=1	GLB3_TYLHE GLB3_TYLHE GLB3_TYLHE GLB3_TYLHE GLB3_TYLHE	GLB3_TYLHE GLB3_TYLHE GLB3_TYLHE GLB3_TYLHE GLB3_TYLHE	GO:0005576 GO:0005576 GO:0005576 GO:0005576 GO:0005576
PladumEVm090996	2.55715181486913	1.02101615587617	13.9537802934977	0.000187360513963793	0.00781640471972227	.	.	.	.
PladumEVm033721	2.58170218405394	-0.0583092241403194	13.9425738210213	0.000188480758315545	0.00785252618936445	.	STF3_MYCTU	STF3_MYCTU	GO:0001517
PladumEVm169807	1.76269938629465	0.935597835503987	13.9406530256071	0.000188673445037253	0.00785252618936445	.	. .	. .	. .
PladumEVm022260	-1.13785380980284	0.98493987587724	13.9017566799061	0.000192618355624	0.00797478622997668	.	. . . . . . .	. . . . . . .	. . . . . . .
PladumEVm090588	6.13281675847778	-0.669170564262431	13.9005102409855	0.000192746135714698	0.00797478622997668	sp|Q14DH7|ACSS3_MOUSE Acyl-CoA synthetase short-chain family member 3, mitochondrial OS=Mus musculus OX=10090 GN=Acss3 PE=1 SV=2	ACSS3_PONAB	ACSS3_PONAB	GO:0005759
PladumEVm098380	-1.45301731819822	5.30657713613163	13.8893528224526	0.000193893761222073	0.00801283076523266	.	.	.	.
PladumEVm023708	1.08660681208729	2.52968631889356	13.8795269307423	0.000194910128214325	0.00804536788928858	sp|Q80TB8|VAT1L_MOUSE Synaptic vesicle membrane protein VAT-1 homolog-like OS=Mus musculus OX=10090 GN=Vat1l PE=1 SV=2	QORX_HUMAN QORX_HUMAN QORX_HUMAN QORX_HUMAN	QORX_HUMAN QORX_HUMAN QORX_HUMAN QORX_HUMAN	GO:0005829 GO:0005829 GO:0005829 GO:0005829
PladumEVm109717	-2.14666575468243	1.19592763447571	13.876956108497	0.000195176932667412	0.00804692501620677	.	.	.	.
PladumEVm045775	1.66947837060699	2.84614436633216	13.8281990994013	0.000200307262594866	0.00823910212314972	sp|Q9JHF7|HPGDS_MOUSE Hematopoietic prostaglandin D synthase OS=Mus musculus OX=10090 GN=Hpgds PE=1 SV=3	HPGDS_CHICK HPGDS_CHICK HPGDS_CHICK HPGDS_CHICK HPGDS_CHICK HPGDS_CHICK HPGDS_CHICK GST_NOTSL HPGDS_CHICK HPGDS_CHICK	HPGDS_CHICK SCR11_NOTSL HPGDS_CHICK HPGDS_CHICK HPGDS_CHICK HPGDS_CHICK HPGDS_CHICK GST_NOTSL HPGDS_CHICK HPGDS_CHICK	GO:0005829 GO:0005829 GO:0005829 GO:0005829 GO:0005829 GO:0005829 GO:0005829 GO:0005737 GO:0005829 GO:0005829
PladumEVm072618	-1.24103712641652	1.44964124759847	13.82399227755	0.000200756231195331	0.00824791126689869	.	.	.	.
PladumEVm025213	-1.34227856008823	6.88957390137886	13.7937058173093	0.000204018585963158	0.00835263504560354	sp|Q7TQN3|WFKN2_MOUSE WAP, Kazal, immunoglobulin, Kunitz and NTR domain-containing protein 2 OS=Mus musculus OX=10090 GN=Wfikkn2 PE=1 SV=2	BOOH2_RHIMP DPGN_DIPMA BOOH2_RHIMP BOOH2_RHIMP BOOH2_RHIMP BOOH2_RHIMP BOOH2_RHIMP BOOH2_RHIMP BOOH2_RHIMP BOOH2_RHIMP BOOH2_RHIMP DPGN_DIPMA BOOH2_RHIMP	BOOH2_RHIMP DPGN_DIPMA BOOH2_RHIMP BOOH2_RHIMP BOOH2_RHIMP BOOH2_RHIMP BOOH2_RHIMP BOOH2_RHIMP BOOH2_RHIMP BOOH2_RHIMP BOOH2_RHIMP BOOH2_RHIMP BOOH2_RHIMP	GO:0005576 GO:0005576 GO:0005576 GO:0005576 GO:0005576 GO:0005576 GO:0005576 GO:0005576 GO:0005576 GO:0005576 GO:0005576 GO:0005576 GO:0005576
PladumEVm033979	1.65413221335936	0.682273268289793	13.7674586928976	0.000206889011033342	0.00846007672794287	tr|E9Q467|E9Q467_MOUSE ATP-binding cassette, sub-family C (CFTR/MRP), member 4 OS=Mus musculus OX=10090 GN=Abcc4 PE=1 SV=1	MRP4_MOUSE MRP4_MOUSE	MRP4_MOUSE MRP4_MOUSE	GO:0016324 GO:0016324
PladumEVm100191	-2.04736884179455	0.337808979182304	13.748446259293	0.000208993619684862	0.00851661122815564	.	. . .	. . .	. . .
PladumEVm018684	1.08450879865448	1.20240575447516	13.7295063877238	0.000211111644239656	0.00858692193471333	sp|Q8BM72|HSP13_MOUSE Heat shock 70 kDa protein 13 OS=Mus musculus OX=10090 GN=Hspa13 PE=1 SV=1	HSP13_BOVIN HSP13_BOVIN HSP13_HUMAN HSP13_HUMAN HSP13_BOVIN	HSP13_HUMAN HSP13_BOVIN HSP13_HUMAN HSP13_HUMAN HSP13_BOVIN	GO:0005737 GO:0005737 GO:0005737 GO:0005737 GO:0005737
PladumEVm016183	-1.38793486620641	-0.13098930796458	13.6897370286439	0.000215629659637049	0.00873635877055434	sp|Q64449|MRC2_MOUSE C-type mannose receptor 2 OS=Mus musculus OX=10090 GN=Mrc2 PE=1 SV=3	MRC2_MOUSE . . REG1A_HUMAN REG1A_HUMAN . . LIT1_MOUSE . . . . .	FCER2_HUMAN . . REG1A_HUMAN REG1A_HUMAN . . FCER2_HUMAN . . . . .	GO:0009986 . . GO:0045178 GO:0045178 . . GO:0045178 . . . . .
PladumEVm053311	-2.33111015021457	2.96175157830806	13.6711890372937	0.000217770003532467	0.00881291119134213	.	. . . . . .	. . . . . .	. . . . . .
PladumEVm106945	-1.27409649325628	1.74205921985014	13.639570392895	0.0002214681035279	0.00892145650530338	.	.	.	.
PladumEVm045517	-1.94319099362243	0.387461022678234	13.6353237876511	0.000221969581087558	0.00893141520602823	.	. . . . . . . .	. . . . . . . .	. . . . . . . .
PladumEVm113147	1.01542594841045	6.43414891177545	13.6122831278716	0.00022471044361288	0.00902103286033103	sp|Q62426|CYTB_MOUSE Cystatin-B OS=Mus musculus OX=10090 GN=Cstb PE=1 SV=1	CYTB_MACFU CYTB_MACFU CYTB_MACFU CYTB_MACFU	. . . .	GO:0005737 GO:0005737 GO:0005737 GO:0005737
PladumEVm095904	-1.05420182635425	3.92896083209416	13.6026175030543	0.000225870373716706	0.00905724728030447	.	. . . .	. . . .	. . . .
PladumEVm011642	1.85560700423994	1.17766786712131	13.5737362382308	0.000229372364124407	0.00918718704059072	sp|Q49B93|SC5AC_MOUSE Sodium-coupled monocarboxylate transporter 2 OS=Mus musculus OX=10090 GN=Slc5a12 PE=1 SV=1	SC5AC_MOUSE SC5AC_HUMAN SC5AC_MOUSE SC5AC_BOVIN SC5A6_MOUSE SC5AC_MOUSE SC5AC_MOUSE SC5AC_MOUSE SC5A8_DANRE SC5A8_DANRE SC5AC_MOUSE	SC5AC_MOUSE SC5AC_MOUSE SC5AC_MOUSE SC5AC_MOUSE SC5A6_MOUSE SC5AC_MOUSE SC5AC_MOUSE SC5AC_MOUSE SC5A8_DANRE SC5AC_MOUSE SC5AC_MOUSE	GO:0016324 GO:0016324 GO:0016324 GO:0016324 GO:0031526 GO:0016324 GO:0016324 GO:0016324 GO:0016021 GO:0016021 GO:0016324
PladumEVm028687	-1.1793828465737	1.2154546550298	13.5533315575926	0.00023187946418627	0.00927702726477346	.	. . . . . . .	. . . . . . .	. . . . . . .
PladumEVm054709	-1.1489181885261	6.55533740558387	13.5370323666854	0.000233901953325988	0.00934729683103751	.	GLB1_METSO GLB1_TYLHE GLB1_TYLHE GLB1_TYLHE GLB1_METSO GLB1_METSO GLB1_METSO GLB1_METSO GLB1_TYLHE GLB1_METSO GLB1_METSO	GLB1_METSO GLB1_TYLHE GLB1_TYLHE GLB1_TYLHE GLB1_METSO GLB1_METSO GLB1_METSO GLB1_METSO GLB1_TYLHE GLB1_METSO GLB1_METSO	GO:0005576 GO:0005576 GO:0005576 GO:0005576 GO:0005576 GO:0005576 GO:0005576 GO:0005576 GO:0005576 GO:0005576 GO:0005576
PladumEVm023517	1.12669665795524	1.13865987612952	13.5160206125475	0.000236535455316823	0.00943107938582753	sp|P60710|ACTB_MOUSE Actin, cytoplasmic 1 OS=Mus musculus OX=10090 GN=Actb PE=1 SV=1	ACT1_ACACA ACT1_ACACA ACT2_PLABA ACT1_ACACA ACT1_ACACA ACT2_PLAYO ACT3_ARATH ACT3_ARATH ACTC_BIOOB ACTC_BIOOB ACT2_PLAYO ACT2_PLAYO	ACT1_ACACA ACTM_LYTPI ACT2_PLAYO ACT3_ARATH ACT1_ACACA ACT2_PLAYO ACT3_ARATH ACT3_ARATH ACTM_LYTPI ACTC_BIOOB ACTM_LYTPI ACT2_PLAYO	GO:0005737 GO:0005737 GO:0005737 GO:0005737 GO:0005737 GO:0005737 GO:0005618 GO:0005618 GO:0005737 GO:0005737 GO:0005737 GO:0005737
PladumEVm086979	1.02171797128521	2.58239206218692	13.4986725560498	0.000238732275014608	0.0094971105599526	.	. .	. .	. .
PladumEVm027044	1.5237435448388	1.31939862718334	13.4616998407633	0.000243483060598231	0.00967514645886204	.	STF3_MYCTU STF3_MYCTU STF3_MYCTU STF3_MYCTU STF3_MYCTU . STF3_MYCTU	STF3_MYCTU STF3_MYCTU STF3_MYCTU STF3_MYCTU STF3_MYCTU . STF3_MYCTU	GO:0001517 GO:0001517 GO:0001517 GO:0001517 GO:0001517 . GO:0001517
PladumEVm026623	-1.03190866540425	0.742858784078609	13.4528553132199	0.000244633584949478	0.00970988015652013	.	. . .	. . .	. . .
PladumEVm117747	-1.14735060868576	1.68881740177186	13.4444325637189	0.000245734336107216	0.00974256210433202	.	. .	. .	. .
PladumEVm050702	-1.68839306040934	-0.0567251026839728	13.4409834243456	0.000246186536086419	0.00974328871098313	sp|P0DP27|CALM2_MOUSE Calmodulin-2 OS=Mus musculus OX=10090 GN=Calm2 PE=1 SV=1	CALM_STIJA CALM_STIJA CALM_STIJA	CALM_STIJA CALM_STIJA CALM_STIJA	GO:0005509 GO:0005509 GO:0005509
PladumEVm167043	7.23457113547282	-0.208976499870122	13.44006254767	0.000246307409552567	0.00974328871098313	.	. .	. .	. .
PladumEVm135378	1.73931835373885	0.722355762782132	13.403503782356	0.000251154714493878	0.00987940834941372	.	. .	. .	. .
PladumEVm151288	-1.1524164498409	0.487645050213193	13.3755715620811	0.000254922929598188	0.00999405998660219	.	. .	. .	. .
PladumEVm105642	-2.70227577965626	0.285851703543637	13.363779417987	0.000256530814654176	0.0100458839758721	.	.	.	.
PladumEVm123067	1.02061014668871	2.73618167044891	13.3586971165487	0.000257226946084219	0.0100507351892106	.	. .	. .	. .
PladumEVm004047	1.0825946617364	0.726189516152651	13.3502223233568	0.000258391990037172	0.0100819801394281	sp|Q3TDN0|DISP1_MOUSE Protein dispatched homolog 1 OS=Mus musculus OX=10090 GN=Disp1 PE=1 SV=2	DISP1_HUMAN DISP1_MOUSE DISP1_DANRE DISP_DROME DISP_DROME DISP1_MOUSE	DISP1_DANRE DISP1_DANRE DISP1_DANRE DISP1_DANRE DISP1_DANRE DISP1_DANRE	GO:0016323 GO:0016021 GO:0016021 GO:0035230 GO:0035230 GO:0016021
PladumEVm076008	-1.47872405711909	2.38307840226229	13.3487087423484	0.000258600623612171	0.0100819801394281	.	. . .	. . .	. . .
PladumEVm099071	3.38489497203323	2.75553819118599	13.3244202874175	0.00026197188863959	0.0101912423566641	.	.	.	.
PladumEVm019229	2.3053373272461	-0.0941170052966769	13.3243376992066	0.000261983427223152	0.0101912423566641	.	. . .	. . .	. . .
PladumEVm066706	-1.10861500676128	5.5443584783259	13.3156483982947	0.000263200295480648	0.0102272530745008	.	. .	. .	. .
PladumEVm030115	1.45472041540463	0.741154598091656	13.3117373250623	0.000263749868186677	0.0102372835577828	.	. .	. .	. .
PladumEVm110064	-6.39733972339043	0.117887739665492	13.2992065651839	0.000265518456042662	0.0102945549728594	.	.	.	.
PladumEVm102822	-1.03365530127923	1.52065591705844	13.2694757359691	0.000269762635295502	0.0104245897580034	.	. .	. .	. .
PladumEVm018467	-1.01328879504508	1.90705753651265	13.2491985707742	0.000272696432503127	0.0105263819610301	sp|Q64449|MRC2_MOUSE C-type mannose receptor 2 OS=Mus musculus OX=10090 GN=Mrc2 PE=1 SV=3	MRC2_HUMAN MRC2_HUMAN MRC2_HUMAN MRC2_HUMAN MRC2_HUMAN MRC2_HUMAN MRC2_HUMAN MRC2_HUMAN MRC2_HUMAN MRC2_HUMAN MRC2_HUMAN MRC2_HUMAN MRC2_HUMAN MRC2_HUMAN MRC2_HUMAN MRC2_HUMAN MRC2_HUMAN	MRC2_HUMAN MRC2_HUMAN MRC2_HUMAN MRC2_HUMAN MRC2_HUMAN MRC2_HUMAN MRC2_HUMAN MRC2_HUMAN MRC2_HUMAN MRC2_HUMAN MRC2_HUMAN MRC2_HUMAN MRC2_HUMAN MRC2_HUMAN MRC2_HUMAN MRC2_HUMAN MRC2_HUMAN	GO:0005925 GO:0005925 GO:0005925 GO:0005925 GO:0005925 GO:0005925 GO:0005925 GO:0005925 GO:0005925 GO:0005925 GO:0005925 GO:0005925 GO:0005925 GO:0005925 GO:0005925 GO:0005925 GO:0005925
PladumEVm102306	2.64244577806453	-0.46846948155445	13.237749268979	0.000274367157533398	0.0105676481827584	.	.	.	.
PladumEVm015081	1.04616399864755	1.42243474651618	13.2071577384913	0.000278881982276254	0.0107297780847952	.	CDA1_BOMMO CDA1_BOMMO CDA1_BOMMO CDA1_BOMMO CDA1_BOMMO CDA1_BOMMO	CDA7_BOMMO CDA1_BOMMO CDA7_BOMMO CDA7_BOMMO CDA1_BOMMO CDA7_BOMMO	GO:0005615 GO:0005615 GO:0005615 GO:0005615 GO:0005615 GO:0005615
PladumEVm051124	7.75366845585026	1.97256653937885	13.2006464554573	0.000279852570026603	0.0107548452265176	.	. . .	. . .	. . .
PladumEVm062111	-1.57678531585559	2.17988236239644	13.1986834152003	0.000280145853111954	0.0107548452265176	.	.	.	.
PladumEVm071465	1.45155670290272	0.356373006206111	13.1679540733046	0.000284777491563862	0.0109207193735412	.	. . . .	. . . .	. . . .
PladumEVm101429	-1.89398945286513	0.328871266857527	13.1416251649488	0.000288807243951477	0.0110511242464962	.	.	.	.
PladumEVm009107	1.17943751793554	3.00179106637028	13.1153730443461	0.000292882484094919	0.0111948672674671	sp|P46978|STT3A_MOUSE Dolichyl-diphosphooligosaccharide--protein glycosyltransferase subunit STT3A OS=Mus musculus OX=10090 GN=Stt3a PE=1 SV=1	STT3A_BOVIN STT3A_BOVIN STT3A_BOVIN	STT3A_BOVIN STT3A_BOVIN STT3A_BOVIN	GO:0016021 GO:0016021 GO:0016021
PladumEVm123707	6.19561860068082	-1.36266589399326	13.0729239843059	0.000299595085036745	0.0113894767879716	.	. . .	. . .	. . .
PladumEVm027738	-1.41674120203287	-0.0882607379373414	13.0040856030294	0.000310812081463739	0.0117431356254494	sp|Q8CCB5|MET24_MOUSE Methyltransferase-like protein 24 OS=Mus musculus OX=10090 GN=Mettl24 PE=2 SV=1	MET24_XENTR MET24_XENTR MET24_XENTR MET24_XENTR	MET24_XENTR MET24_XENTR MET24_XENTR MET24_XENTR	GO:0005576 GO:0005576 GO:0005576 GO:0005576
PladumEVm066174	1.07935335519431	2.0623929716478	12.9718474495712	0.000316209847499493	0.0119179220097797	.	.	.	.
PladumEVm130848	-1.50229490382375	-0.128885768725751	12.9489031067086	0.000320108997648363	0.0120519493680536	.	.	.	.
PladumEVm061588	1.18420686466066	2.25286119641468	12.9353738808654	0.000322430832339384	0.0121133987674712	sp|Q99KC8|VMA5A_MOUSE von Willebrand factor A domain-containing protein 5A OS=Mus musculus OX=10090 GN=Vwa5a PE=1 SV=2	VMA5A_MOUSE .	VWA5A_RAT .	GO:0062023 .
PladumEVm092632	-1.15720948460586	1.28110674248129	12.918526303513	0.000325345905427985	0.0121708473056111	.	. .	. .	. .
PladumEVm139183	-2.23277046726632	-0.675394193656791	12.8980867858642	0.000328918182519966	0.0122783304966831	.	. .	. .	. .
PladumEVm022893	1.51997889619932	1.58083328724433	12.83514318769	0.000340169427161201	0.0126714013445297	.	STF3_MYCTU STF3_MYCTU STF3_MYCTU . STF3_MYCTU	STF3_MYCTU STF3_MYCTU STF3_MYCTU . STF3_MYCTU	GO:0001517 GO:0001517 GO:0001517 . GO:0001517
PladumEVm059973	-1.14460679629838	2.28789646164305	12.8087209376898	0.000345007358105179	0.0128244163684239	.	. . . .	. . . .	. . . .
PladumEVm022713	1.27035206038836	0.300703304365779	12.805324941772	0.000345634179045708	0.0128341351028949	.	. .	. .	. .
PladumEVm067342	1.10107925069839	1.42622960594806	12.7720726899063	0.000351832772600489	0.0130367402986681	sp|O88398|AVIL_MOUSE Advillin OS=Mus musculus OX=10090 GN=Avil PE=1 SV=2	AVIL_MOUSE	AVIL_MOUSE	GO:0015629
PladumEVm112163	-1.79985346575986	1.30863629204871	12.7670113523131	0.000352786045022142	0.013056536728627	.	.	.	.
PladumEVm031683	1.25401249294353	0.861704854378705	12.7340813663598	0.000359052140629942	0.013248345109147	sp|Q78JT3|3HAO_MOUSE 3-hydroxyanthranilate 3,4-dioxygenase OS=Mus musculus OX=10090 GN=Haao PE=1 SV=1	3HAO_HUMAN 3HAO_HUMAN 3HAO_HUMAN	3HAO_HUMAN 3HAO_HUMAN 3HAO_HUMAN	GO:0005737 GO:0005737 GO:0005737
PladumEVm082178	-1.21676630082383	0.412453193551212	12.7291666909009	0.000359996910654134	0.0132553579460668	.	.	.	.
PladumEVm043965	2.30021113168945	0.608920817915735	12.7193167324422	0.000361897967242668	0.0132835840076627	sp|P35428|HES1_MOUSE Transcription factor HES-1 OS=Mus musculus OX=10090 GN=Hes1 PE=1 SV=1	HES1_CHICK HES1_CHICK . HES1_CHICK HES1_CHICK HES1_CHICK	HES1_CHICK HES1_CHICK . HES1_CHICK HES1_CHICK HES1_CHICK	GO:0005634 GO:0005634 . GO:0005634 GO:0005634 GO:0005634
PladumEVm011889	-1.60271050379472	0.0474545313101678	12.6874317012046	0.000368121544908701	0.0134838430740437	.	. . . . . . . . .	. . . . . . . . .	. . . . . . . . .
PladumEVm152307	-1.1472197174697	2.24545967541342	12.6460237842335	0.000376365305615536	0.0137428109047369	.	. .	. .	. .
PladumEVm052290	-1.5884526727418	5.86503011353797	12.6435905756166	0.000376855477442325	0.0137464198921252	.	. . .	. . .	. . .
PladumEVm102019	1.34279463623534	1.97127732486077	12.6234884737776	0.000380929776594426	0.0138806226788718	.	.	.	.
PladumEVm007623	1.35059404773169	1.73774873648237	12.6150439941618	0.000382654531704331	0.0139290214872311	sp|Q9EPW2|KLF15_MOUSE Krueppel-like factor 15 OS=Mus musculus OX=10090 GN=Klf15 PE=1 SV=1	KLF1_HUMAN KLF1_HUMAN KLF1_HUMAN KLF1_HUMAN KLF1_HUMAN KLF1_HUMAN KLF1_HUMAN KLF1_HUMAN KLF1_HUMAN KLF1_HUMAN KLF1_HUMAN . KLF1_HUMAN KLF1_HUMAN KLF1_HUMAN	KLF1_HUMAN KLF1_HUMAN KLF1_HUMAN KLF1_HUMAN KLF1_HUMAN KLF1_HUMAN KLF1_HUMAN KLF1_HUMAN KLF1_HUMAN KLF1_HUMAN KLF1_HUMAN . KLF1_HUMAN KLF1_HUMAN KLF1_HUMAN	GO:0000785 GO:0000785 GO:0000785 GO:0000785 GO:0000785 GO:0000785 GO:0000785 GO:0000785 GO:0000785 GO:0000785 GO:0000785 . GO:0000785 GO:0000785 GO:0000785
PladumEVm019989	3.02449276745777	-0.23736511626778	12.6004239632203	0.000385659267769142	0.0140238644916425	tr|Q8BVQ9|Q8BVQ9_MOUSE 26S proteasome AAA-ATPase subunit RPT1 OS=Mus musculus OX=10090 GN=Psmc2 PE=1 SV=1	PRS7A_ARATH	PRS7A_ARATH	GO:0005829
PladumEVm108237	-4.14182981425267	-0.106113803208754	12.5862424972569	0.000388596608661054	0.0141160631566048	.	. .	. .	. .
PladumEVm096029	-1.17421506725653	0.414359744727626	12.5443590700572	0.000397404151936665	0.014346984218992	.	. .	. .	. .
PladumEVm044199	-1.26832594587226	1.11967432112293	12.5328396011994	0.000399861668563033	0.0144208838106916	.	. .	. .	. .
PladumEVm106858	-1.67817923530778	0.170817296318847	12.4921699087827	0.000408661244896278	0.0147231215892016	.	. .	. .	. .
PladumEVm006494	1.02285978845173	3.40905970328427	12.4773221661287	0.000411922266391322	0.0148102287119017	.	. . . . . . . .	. . . . . . . .	. . . . . . . .
PladumEVm111871	-1.14646455052526	2.30576088755811	12.4328549297012	0.0004218465515891	0.0151206161404799	.	. . .	. . .	. . .
PladumEVm026168	1.89475148904115	1.08124952896344	12.4286741048121	0.000422791954639833	0.0151390550363236	tr|A0A0R4J0B6|A0A0R4J0B6_MOUSE ATP-binding cassette sub-family G member 2 OS=Mus musculus OX=10090 GN=Abcg2 PE=1 SV=1	ABCG2_MACMU ABCG2_MACMU ABCG2_MACMU ABCG2_MACMU ABCG2_MACMU ABCG2_MACMU ABCG2_MACMU ABCG2_MACMU ABCG2_MACMU ABCG2_MACMU	ABCG2_MACMU ABCG2_MACMU ABCG2_MACMU ABCG2_MACMU ABCG2_MACMU ABCG2_MACMU ABCG2_MACMU ABCG2_MACMU ABCG2_MACMU ABCG2_MACMU	GO:0016324 GO:0016324 GO:0016324 GO:0016324 GO:0016324 GO:0016324 GO:0016324 GO:0016324 GO:0016324 GO:0016324
PladumEVm049601	1.34389747607015	0.862161111650868	12.3977797474077	0.000429844631798595	0.0153446670540541	.	. .	. .	. .
PladumEVm103005	-1.46421432317988	-0.014351665276096	12.3853776824624	0.000432709102864798	0.0154312412754637	.	. .	. .	. .
PladumEVm081311	4.89401574486788	-0.113440240628338	12.3406091337355	0.000443210378698199	0.0157897068686933	.	.	CATR_CHLRE	.
PladumEVm084545	1.26407310465342	0.908406567972634	12.3320022163261	0.000445258571311667	0.0158113033424614	tr|A0A1D5RLB4|A0A1D5RLB4_MOUSE Very-long-chain enoyl-CoA reductase (Fragment) OS=Mus musculus OX=10090 GN=Tecr PE=1 SV=1	TECR_DICDI TECR_DICDI	TECR_DICDI TECR_DICDI	GO:0030176 GO:0030176
PladumEVm146086	-1.5943266543668	-0.232490316550035	12.3304999025181	0.000445617055513899	0.0158113033424614	.	. .	. .	. .
PladumEVm091940	-10.1384627777951	0.096996744700981	12.320254436739	0.000448069620812388	0.0158822821092601	.	.	.	.
PladumEVm082753	-7.30912815403053	-0.630063076740328	12.3009506240799	0.000452727649128445	0.0160293076235009	.	.	.	.
PladumEVm109035	1.52800322144074	1.78627864204409	12.2949783196798	0.000454178646147465	0.01604507447689	tr|A0A1L1SS61|A0A1L1SS61_MOUSE Glutathione transferase (Fragment) OS=Mus musculus OX=10090 GN=Gsta4 PE=1 SV=1	GSTA4_MOUSE	GSTA4_MOUSE	GO:0005737
PladumEVm059147	2.90969381413162	0.179374698577633	12.2761316966763	0.00045878835764424	0.0161805809628205	.	.	.	.
PladumEVm072970	2.18855640626569	-0.251952488103864	12.2661846253718	0.000461240326285828	0.0162182071485909	sp|P62965|RABP1_MOUSE Cellular retinoic acid-binding protein 1 OS=Mus musculus OX=10090 GN=Crabp1 PE=1 SV=2	FABPI_PIG	FABP6_CAEEL	GO:0005737
PladumEVm027431	1.20780426002423	0.316177885967576	12.2368898870713	0.000468538622349798	0.0164255051769275	sp|Q9JHF7|HPGDS_MOUSE Hematopoietic prostaglandin D synthase OS=Mus musculus OX=10090 GN=Hpgds PE=1 SV=3	. HPGDS_CHICK HPGDS_CHICK	. HPGDS_CHICK .	. GO:0005829 GO:0005829
PladumEVm002637	1.46914614052111	2.18606192160888	12.232427906575	0.000469660432806202	0.0164484167728649	sp|Q6NXK2|ZN532_MOUSE Zinc finger protein 532 OS=Mus musculus OX=10090 GN=Znf532 PE=1 SV=1	RREB1_HUMAN ZN532_MOUSE ZN532_MOUSE . . PRD16_MOUSE ZN532_MOUSE ZN148_RAT	ZN532_MOUSE . ZN532_MOUSE . . PRD16_MOUSE ZN532_MOUSE ZN532_MOUSE	GO:0005737 GO:0005634 GO:0005634 . . GO:0016235 GO:0005634 GO:0005794
PladumEVm072572	-1.02609828011585	1.80166213512108	12.2209236869609	0.00047256529025318	0.0165007961736814	.	. .	. .	. .
PladumEVm034368	1.01133947778325	2.15549984329698	12.2059689947124	0.000476368527817956	0.0166170777325336	.	. . . . . . . . . . . . . . . . . . . . .	. . . . . . . . . . . . . Y4TE_SINFN . . . . . . .	. . . . . . . . . . . . . . . . . . . . .
PladumEVm109305	-3.84576337327364	0.33875293436388	12.1897520702292	0.000480527694995037	0.0167455320854074	.	.	.	.
PladumEVm071661	1.66055052171814	0.765140552575689	12.1531435055377	0.000490051983093571	0.0169774624709984	.	VWKA_DICDI	VWKA_DICDI	GO:0031164
PladumEVm131177	-1.74766727382818	0.4919962840927	12.1211475390622	0.000498532158685602	0.0172022977781426	.	. .	. .	. .
PladumEVm016048	1.55366353159143	-0.0538589746260671	12.0994508610372	0.000504366748640157	0.0173524885205512	sp|Q3UMR0|ANR27_MOUSE Ankyrin repeat domain-containing protein 27 OS=Mus musculus OX=10090 GN=Ankrd27 PE=1 SV=2	ANK2_MOUSE ANKR2_HUMAN ANR27_MOUSE ANKR2_HUMAN	ANK3_HUMAN Y381_RICFE ANR27_MOUSE ANKR2_HUMAN	GO:0031672 GO:0005829 GO:0030659 GO:0005829
PladumEVm085052	-1.41934292571424	0.436678181846603	12.0936748731537	0.000505931589845092	0.0173892944779731	.	. . . . . .	. . . . . .	. . . . . .
PladumEVm098375	-8.51821237037865	0.444042580742807	12.0295262745525	0.000523643833106722	0.0179454018785754	.	.	.	.
PladumEVm039753	-1.49405290096295	0.0863220500292645	12.0019520779579	0.000531448550117634	0.0181774033300702	.	. . . . . . . . .	COLL4_MIMIV . . . . . . . .	. . . . . . . . .
PladumEVm023325	1.03100550634253	0.758730797644188	11.9966335887461	0.00053296737373692	0.0182116195887712	.	IMT1_SCHPO IMT1_SCHPO IMT3_SCHPO IMT1_SCHPO IMT3_SCHPO	IMT1_SCHPO IMT1_SCHPO IMT3_SCHPO IMT1_SCHPO IMT3_SCHPO	GO:0033106 GO:0033106 GO:0033106 GO:0033106 GO:0033106
PladumEVm042566	1.22650589165028	1.2394973277337	11.9749503950325	0.000539205021000865	0.0184068559501432	sp|O35284|BATF_MOUSE Basic leucine zipper transcriptional factor ATF-like OS=Mus musculus OX=10090 GN=Batf PE=1 SV=1	FOSX_MSVFR FOSX_MSVFR FOSX_MSVFR FOSX_MSVFR FOSX_MSVFR FOSX_MSVFR	BATF_XENLA BATF_XENLA BATF_XENLA BATF_XENLA BATF_XENLA BATF_XENLA	GO:0042025 GO:0042025 GO:0042025 GO:0042025 GO:0042025 GO:0042025
PladumEVm058809	-2.14093751904534	-0.392991898065314	11.953027098426	0.000545586676613908	0.0185885772933237	tr|F6S2M6|F6S2M6_MOUSE Solute carrier family 23 member 4 (Fragment) OS=Mus musculus OX=10090 GN=Slc23a4 PE=3 SV=8	S23A2_XENTR S23A1_HUMAN S23A1_HUMAN S23A2_XENTR S23A1_MOUSE	S23A2_XENTR . S23A2_XENTR . S23A1_MOUSE	GO:0016021 GO:0016324 GO:0016324 GO:0016021 GO:0016324
PladumEVm012655	-1.04059902411819	1.5252589009993	11.9487729677625	0.000546833818059484	0.0186130150455189	tr|A0A0R4J0A9|A0A0R4J0A9_MOUSE Low-density lipoprotein receptor-related protein OS=Mus musculus OX=10090 GN=Lrp6 PE=1 SV=1	LRP6_HUMAN . LRP6_HUMAN LRP6_MOUSE LRP6_HUMAN LRP6_HUMAN LRP6_HUMAN . LRP6_HUMAN LRP6_HUMAN LRP6_HUMAN LRP6_HUMAN LRP6_HUMAN	LRP6_HUMAN . LRP6_HUMAN . LRP1B_HUMAN LRP1B_HUMAN LRP1B_HUMAN . LRP6_HUMAN LRP6_HUMAN LRP1B_HUMAN LRP1B_HUMAN LRP1B_HUMAN	GO:0009986 . GO:0009986 GO:0009986 GO:0009986 GO:0009986 GO:0009986 . GO:0009986 GO:0009986 GO:0009986 GO:0009986 GO:0009986
PladumEVm060608	-1.18067722494064	0.718762799226488	11.9250521938156	0.000553840756582529	0.0188319248316443	.	. .	. .	. .
PladumEVm076721	1.45298152121163	2.03680873682219	11.9197825616249	0.000555409631496668	0.0188319248316443	sp|P27773|PDIA3_MOUSE Protein disulfide-isomerase A3 OS=Mus musculus OX=10090 GN=Pdia3 PE=1 SV=2	PDIA3_PONAB	PDIA3_BOVIN	GO:0005783
PladumEVm022377	1.19283343745996	1.01589850855665	11.8901646285888	0.000564311335390613	0.018992762002821	.	. . .	. . .	. . .
PladumEVm109618	-1.12319979427834	1.48024461730525	11.8885859915899	0.00056478981980153	0.018992762002821	.	. .	. .	. .
PladumEVm061336	1.31176320324377	2.4981149269192	11.8878290457467	0.000565019395136163	0.018992762002821	sp|P55050|FABPI_MOUSE Fatty acid-binding protein, intestinal OS=Mus musculus OX=10090 GN=Fabp2 PE=1 SV=2	FABPI_PIG FABPI_HUMAN	FABPI_HUMAN FABPI_HUMAN	GO:0005737 GO:0005829
PladumEVm015583	1.0366002748621	2.74090066457608	11.8695846519713	0.000570581360675761	0.0191613876256763	sp|Q8BN82|S17A5_MOUSE Sialin OS=Mus musculus OX=10090 GN=Slc17a5 PE=1 SV=2	S17A5_SHEEP S17A5_SHEEP S17A5_SHEEP S17A5_SHEEP S17A5_SHEEP S17A5_SHEEP S17A5_SHEEP	PICO_DROME PICO_DROME . PICO_DROME . S17A5_SHEEP S17A5_SHEEP	GO:0016021 GO:0016021 GO:0016021 GO:0016021 GO:0016021 GO:0016021 GO:0016021
PladumEVm027966	1.00167526795387	0.662346103542529	11.8424338486967	0.000578961046869398	0.0194056915013181	sp|Q9D1G0|DNSL2_MOUSE Deoxyribonuclease-1-like 2 OS=Mus musculus OX=10090 GN=Dnase1l2 PE=2 SV=1	DNSL2_MOUSE DNSL2_MOUSE DNSL2_MOUSE DNSL2_MOUSE DNSL2_MOUSE DNSL2_MOUSE DNSL2_MOUSE	DNAS1_BOVIN DNAS1_BOVIN . . DNSL2_MOUSE DNAS1_BOVIN DNAS1_BOVIN	GO:0005737 GO:0005737 GO:0005737 GO:0005737 GO:0005737 GO:0005737 GO:0005737
PladumEVm016000	1.24868667512366	0.996611128470232	11.8346354646257	0.000581390793011259	0.0194685551821797	sp|P27786|CP17A_MOUSE Steroid 17-alpha-hydroxylase/17,20 lyase OS=Mus musculus OX=10090 GN=Cyp17a1 PE=1 SV=1	CP17A_PANTR CP1A1_MICTO CP17A_CHICK CP17A_PANTR CP17A_PANTR CP17A_PANTR	CP1A1_ORYLA CP1A1_MICTO CP17A_ICTPU CP17A_CHICK CP17A_PANTR CP1A1_ORYLA	GO:0005789 GO:0005789 GO:0016020 GO:0005789 GO:0005789 GO:0005789
PladumEVm037512	1.77272066946068	-0.353797409529095	11.8146208687877	0.000587673979064533	0.019658455749228	sp|Q91YW3|DNJC3_MOUSE DnaJ homolog subfamily C member 3 OS=Mus musculus OX=10090 GN=Dnajc3 PE=1 SV=1	DNJC3_BOVIN	DNJC3_BOVIN	GO:0005829
PladumEVm103301	1.4450418082875	3.64981160673169	11.8130028135586	0.000588184921236743	0.019658455749228	.	. . .	. . .	. . .
PladumEVm010283	-1.41026697170563	-0.0670829820307499	11.8097166460161	0.000589223993376124	0.019658455749228	.	RTBS_DROME RTBS_DROME RTJK_DROME RTJK_DROME RTBS_DROME RTBS_DROME RTBS_DROME RTXE_DROME RTXE_DROME RTJK_DROME RTJK_DROME RTJK_DROME RTJK_DROME RTJK_DROME	RTBS_DROME RTBS_DROME CAPSD_PAVHH RTBS_DROME CAPSD_PAVHH RTBS_DROME RTBS_DROME . RTXE_DROME . CAPSD_PAVHH RTBS_DROME CAPSD_PAVHH RTBS_DROME	GO:0003964 GO:0003964 GO:0003964 GO:0003964 GO:0003964 GO:0003964 GO:0003964 GO:0003964 GO:0003964 GO:0003964 GO:0003964 GO:0003964 GO:0003964 GO:0003964
PladumEVm024707	-1.15527676095768	0.778847624475585	11.8094753457244	0.000589300364504143	0.019658455749228	.	TCP4_CAEEL . .	TCP4_CAEEL . .	GO:0005634 . .
PladumEVm031430	1.41626591063907	0.784426746557458	11.7995515663461	0.000592449897216826	0.0197447699616086	.	. . .	. . .	. . .
PladumEVm075623	-1.14935941293217	6.73046387594965	11.7921785253244	0.000594800896853477	0.019804332799784	.	.	.	.
PladumEVm083688	-1.4455375979446	0.238118892716175	11.7643121882456	0.000603771886519933	0.0200589676028767	.	.	.	.
PladumEVm050792	1.05363346872376	3.48960908610814	11.7626994020861	0.000604295252699788	0.0200589676028767	sp|Q91YT2|RN185_MOUSE E3 ubiquitin-protein ligase RNF185 OS=Mus musculus OX=10090 GN=Rnf185 PE=2 SV=1	RN185_MOUSE RN185_MOUSE RN185_MOUSE	RN185_MOUSE . RN185_MOUSE	GO:0005783 GO:0005783 GO:0005783
PladumEVm096486	-1.91386910187296	1.01970911869437	11.7496690049549	0.000608540592705712	0.0201553603188605	.	.	.	.
PladumEVm026343	1.40044089232099	1.83672826219112	11.7268222548555	0.000616056961201231	0.0203768671149865	sp|O35490|BHMT1_MOUSE Betaine--homocysteine S-methyltransferase 1 OS=Mus musculus OX=10090 GN=Bhmt PE=1 SV=1	BHMT1_MOUSE BHMT1_MOUSE BHMT1_MOUSE BHMT1_MOUSE BHMT1_PIG	BHMT1_MOUSE BHMT1_MOUSE BHMT1_MOUSE BHMT1_MOUSE BHMT1_PIG	GO:0005829 GO:0005829 GO:0005829 GO:0005829 GO:0005737
PladumEVm026876	-1.01050056793109	2.36081092216875	11.7107379500951	0.000621404719690339	0.0205344154172743	.	. . . . . . . . . .	. . . . . . . . . .	. . . . . . . . . .
PladumEVm021676	1.10682448312737	1.40871840903231	11.7048770786866	0.000623364992688489	0.0205798327990306	.	. . . .	. . . .	. . . .
PladumEVm128584	-1.19875132708981	0.249066953066537	11.5900230693658	0.000663065896244249	0.0217474470003471	.	. .	. .	. .
PladumEVm015615	-1.08768013280718	4.61139484768014	11.5478331385193	0.000678282618888853	0.0221532244620906	.	. .	. .	. .
PladumEVm085749	-1.22110637415366	2.65739346622066	11.5469877678317	0.000678591098619565	0.0221532244620906	.	.	.	.
PladumEVm015854	1.57233052762361	3.99828748534118	11.5409213913322	0.000680808909114004	0.0222049902975372	tr|Q6P8N9|Q6P8N9_MOUSE Cytochrome P450, family 2, subfamily d, polypeptide 40 OS=Mus musculus OX=10090 GN=Cyp2d40 PE=2 SV=1	CP17A_ICTPU CP1A1_LIMLI CP2R1_HUMAN CP17A_ICTPU CP2R1_HUMAN CP2R1_HUMAN CP1A4_CHICK CP2J1_RABIT CP2D3_RAT CP17A_ICTPU CP1A5_CHICK	CP17A_ICTPU CP17A_ICTPU CP2R1_HUMAN CP17A_ICTPU CP2R1_HUMAN CP2R1_HUMAN CP1A4_CHICK CP2J1_RABIT CP2D3_RAT CP17A_ICTPU CP1A5_CHICK	GO:0016020 GO:0005789 GO:0005737 GO:0016020 GO:0005737 GO:0005737 GO:0005789 GO:0005789 GO:0005737 GO:0016020 GO:0005789
PladumEVm148452	-1.05730881420512	1.49208522047516	11.475067540752	0.000705360839448731	0.0228783104407346	.	. .	. .	. .
PladumEVm067013	1.26414872794973	3.02349657768578	11.4616815436001	0.000710459838609889	0.0230224379620384	sp|P09103|PDIA1_MOUSE Protein disulfide-isomerase OS=Mus musculus OX=10090 GN=P4hb PE=1 SV=2	PDIA1_RAT	PDIA1_CHICK	GO:0005856
PladumEVm004348	1.66281965052633	-0.61434308896124	11.431822220472	0.000721968455451446	0.0233400877668286	sp|P11369|LORF2_MOUSE LINE-1 retrotransposable element ORF2 protein OS=Mus musculus OX=10090 GN=Pol PE=1 SV=2	POLR_DROME POLR_DROME . . PO21_NASVI	. POLR_DROME . . POLR_DROME	GO:0004190 GO:0004190 . . GO:0004519
PladumEVm038534	-2.03474121215619	-0.138914625383661	11.4310831663261	0.000722255683734527	0.0233400877668286	sp|Q8BYF6|SC5A8_MOUSE Sodium-coupled monocarboxylate transporter 1 OS=Mus musculus OX=10090 GN=Slc5a8 PE=1 SV=1	SC5A8_MOUSE SC5A6_DROME	SC5A8_MOUSE SC5A8_MOUSE	GO:0016324 GO:0016021
PladumEVm052300	1.2813395239654	0.440097153095849	11.4271387698116	0.000723790599612026	0.0233681915372901	.	. . . . .	. . . . .	. . . . .
PladumEVm042735	1.63414880168076	0.449008270405935	11.4211014484753	0.000726146337749773	0.0234227202994823	tr|D3Z217|D3Z217_MOUSE Thiopurine S-methyltransferase (Fragment) OS=Mus musculus OX=10090 GN=Tpmt PE=1 SV=1	TPMT_DANRE TPMT_DANRE	TPMT_DANRE TPMT_DANRE	GO:0005737 GO:0005737
PladumEVm075857	-2.13297596081548	-0.175533309142671	11.4030611596681	0.000733231844542609	0.0236079147600809	.	.	.	.
PladumEVm050428	-1.11904411696332	2.45771670236437	11.3930197547556	0.000737205927768772	0.0236924360702046	.	. . . . . . . . .	. . . . . . . . .	. . . . . . . . .
PladumEVm002542	-1.15459881209259	0.157285793829844	11.3759201412943	0.000744023587132202	0.0238678689910437	tr|G3X9F5|G3X9F5_MOUSE Metalloendopeptidase OS=Mus musculus OX=10090 GN=Tll1 PE=1 SV=1	TLL1_DANRE TLL1_DANRE . . . . . .	TLL1_DANRE . . . . . . .	GO:0005576 GO:0005576 . . . . . .
PladumEVm008849	1.27251680636883	0.430346384146048	11.3596175694676	0.000750582779529552	0.0240343858673971	sp|Q9DAG6|GPRL1_MOUSE GLIPR1-like protein 1 OS=Mus musculus OX=10090 GN=Glipr1l1 PE=1 SV=1	GLIP1_HUMAN GLIP1_HUMAN GLIP1_HUMAN GLIP1_HUMAN . GLIP1_HUMAN GLIP1_HUMAN . . GPRL1_HUMAN . GLIP1_HUMAN GLIP1_HUMAN GLIP1_HUMAN GLIP1_HUMAN GLIP1_HUMAN GLIP1_HUMAN . . GLIP1_HUMAN	GLIP1_HUMAN GLIP1_HUMAN GLIP1_HUMAN GLIP1_HUMAN . GLIP1_HUMAN GLIP1_HUMAN . . PI16_HUMAN . GLIP1_HUMAN GLIP1_HUMAN GLIP1_HUMAN GLIP1_HUMAN GLIP1_HUMAN GLIP1_HUMAN . . GLIP1_HUMAN	GO:0035577 GO:0035577 GO:0035577 GO:0035577 . GO:0035577 GO:0035577 . . GO:0001669 . GO:0035577 GO:0035577 GO:0035577 GO:0035577 GO:0035577 GO:0035577 . . GO:0035577
PladumEVm125774	-1.00601416812625	3.45135237239858	11.3391432515331	0.000758903272621235	0.0242786842052515	.	. . . .	. . . .	. . . .
PladumEVm010545	-1.1006757790691	1.25971115779836	11.3247503581148	0.000764808084320476	0.0244453262765472	sp|Q9CXI3|MOXD1_MOUSE DBH-like monooxygenase protein 1 OS=Mus musculus OX=10090 GN=Moxd1 PE=1 SV=1	MOXD1_DANRE MOXD1_DANRE MOXD1_DANRE MOXD1_DANRE MOXD1_DANRE MOXD1_DANRE MOXD1_DANRE MOXD1_DANRE MOXD1_DANRE MOXD1_DANRE	MOXD1_DANRE MOXD1_DANRE MOXD1_DANRE MOXD1_DANRE MOXD1_DANRE MOXD1_DANRE MOXD1_DANRE MOXD1_DANRE MOXD1_DANRE MOXD1_DANRE	GO:0005789 GO:0005789 GO:0005789 GO:0005789 GO:0005789 GO:0005789 GO:0005789 GO:0005789 GO:0005789 GO:0005789
PladumEVm108164	5.27181951272901	0.77270414727535	11.2976117017911	0.000776068558449009	0.0247340744949916	.	.	.	.
PladumEVm061420	-1.14428336907246	3.1234987653315	11.2962008140508	0.000776658529563462	0.0247340744949916	.	. .	. .	. .
PladumEVm023459	1.83866102021243	0.0194250581914245	11.2911675577998	0.000778766910420076	0.0247787547665996	sp|P68033|ACTC_MOUSE Actin, alpha cardiac muscle 1 OS=Mus musculus OX=10090 GN=Actc1 PE=1 SV=1	ACT1_ACACA ACT1_ACACA ACT1_ACACA	ACT1_ACACA ACT1_ACACA ACT1_ACACA	GO:0005737 GO:0005737 GO:0005737
PladumEVm041520	1.11248618195793	2.00278359634928	11.2782915834571	0.00078418688937082	0.024875148245088	sp|P24472|GSTA4_MOUSE Glutathione S-transferase A4 OS=Mus musculus OX=10090 GN=Gsta4 PE=1 SV=3	GSTA4_RAT GSTA4_RAT GSTA4_RAT GST_PLAYO GSTA4_RAT GSTA5_RAT GSTA4_RAT GSTA4_RAT GSTA4_RAT GSTA4_RAT GSTA4_RAT GSTA4_RAT GSTA4_RAT GSTA4_RAT GSTA4_RAT	. GSTA4_RAT GSTA4_RAT GSTA1_CHICK GSTA4_RAT . GSTA4_RAT GSTA4_RAT GSTA4_RAT GSTA4_RAT GSTA4_RAT GSTA4_RAT GSTA4_RAT GSTA4_RAT GSTA4_RAT	GO:0005737 GO:0005737 GO:0005737 GO:0004364 GO:0005737 GO:0005829 GO:0005737 GO:0005737 GO:0005737 GO:0005737 GO:0005737 GO:0005737 GO:0005737 GO:0005737 GO:0005737
PladumEVm101207	-1.53770382374542	2.57769233310705	11.2674537904783	0.000788778457706843	0.0249841486779696	.	.	.	.
PladumEVm026730	1.6382828607555	-0.124185148773248	11.2292568254119	0.000805178804077007	0.0254806449106424	sp|Q8C206|GP157_MOUSE G-protein coupled receptor 157 OS=Mus musculus OX=10090 GN=Gpr157 PE=1 SV=1	GCR1_ARATH GCR1_ARATH GCR1_ARATH	GCR1_ARATH GCR1_ARATH GCR1_ARATH	GO:0005794 GO:0005794 GO:0005794
PladumEVm012177	1.37653439630189	1.16650286776551	11.225106384171	0.000806981479535589	0.0255147060590879	.	. . . . . . . . .	. . . . . . . . .	. . . . . . . . .
PladumEVm042948	-1.63190906252587	-0.391619054611174	11.1913587361842	0.000821791458026497	0.0259129879228876	.	. . . . . . .	. . . . . . .	. . . . . . .
PladumEVm050707	-1.09005497181715	5.4170177730634	11.1573592894719	0.000836989780929977	0.0263213429138114	.	. . . .	. . . .	. . . .
PladumEVm106110	-1.62820041046722	0.637980528749028	11.1203724748884	0.000853846380279626	0.0267317841355458	.	. .	. .	. .
PladumEVm096856	3.27693311908614	-0.349874339434998	11.1177858418021	0.000855037987589031	0.0267452532413534	.	.	.	.
PladumEVm090776	2.10066498308534	0.945808784588266	11.1047629923765	0.000861062924297142	0.0269097485247204	.	.	.	.
PladumEVm042663	-1.26691986629488	0.392288833942962	11.0752837008103	0.000874860336608847	0.0273166391502746	sp|P35292|RAB17_MOUSE Ras-related protein Rab-17 OS=Mus musculus OX=10090 GN=Rab17 PE=1 SV=1	RABC_DICDI RABC_DICDI RABC_DICDI RABC_DICDI RABC_DICDI	RABC_DICDI RABC_DICDI RABC_DICDI RABC_DICDI RABC_DICDI	GO:0012505 GO:0012505 GO:0012505 GO:0012505 GO:0012505
PladumEVm106437	-1.3088969299262	0.709766912728659	11.0274622902164	0.000897719569221947	0.0279558469043079	.	.	.	.
PladumEVm089320	-1.07638221851434	0.714252485794035	11.0138287709772	0.000904346505093484	0.0280574230306295	.	. .	. .	. .
PladumEVm081197	-9.61781353766071	0.0583879654738345	10.9820910433008	0.000919965701200643	0.028446861959573	.	.	.	.
PladumEVm042357	1.23073999720639	0.733760478392166	10.9711608627977	0.000925407714252277	0.0285899707814773	sp|P59024|FKB14_MOUSE Peptidyl-prolyl cis-trans isomerase FKBP14 OS=Mus musculus OX=10090 GN=Fkbp14 PE=1 SV=1	FKB14_PONAB FKB14_PONAB FKB14_PONAB	FKB14_PONAB FKB14_PONAB FKB14_PONAB	GO:0005788 GO:0005788 GO:0005788
PladumEVm093965	-1.30952868981853	1.51787882552362	10.9666220774964	0.000927677077040736	0.0286348969114323	.	.	.	.
PladumEVm059438	-2.3510565593895	-0.024140972457645	10.9478350550671	0.000937130468356991	0.0288506415091814	.	.	.	.
PladumEVm098883	-1.54472551262088	1.60320933615357	10.9254806514792	0.000948505915928344	0.0291497526761286	.	.	.	.
PladumEVm092128	-3.03944494140381	0.951282062502361	10.9040238881297	0.000959555896423145	0.0293865039003102	.	.	.	.
PladumEVm114572	-1.37378849801264	1.08030017615625	10.8996172146057	0.000961841344082367	0.0294052227098184	.	. .	. .	. .
PladumEVm030664	-1.07854094947822	1.19186405179068	10.8735884061123	0.000975453474667239	0.029795438438814	tr|A0A140LIY9|A0A140LIY9_MOUSE Glutamine-rich protein 2 OS=Mus musculus OX=10090 GN=Qrich2 PE=1 SV=1	PRP2_MEDTR PRP_MEDSA PPE16_MYCTU PPE62_MYCTU . . KRB2D_SHEEP PPE62_MYCTU . QRIC2_HUMAN . PPE12_MYCTU .	PRP2_MEDTR . . . . . . . . . . . .	GO:0005618 GO:0005618 . . . . GO:0045095 . . GO:0005737 . . .
PladumEVm012279	1.02056264719356	0.53927011175929	10.8698334781157	0.000977433181001053	0.0298299698948949	sp|Q8CI17|MB213_MOUSE Protein mab-21-like 3 OS=Mus musculus OX=10090 GN=Mab21L3 PE=2 SV=2	MB213_HUMAN MB213_HUMAN MB213_HUMAN MB213_MOUSE . MB213_HUMAN MB213_HUMAN	MB213_HUMAN MB213_MOUSE MB213_MOUSE MB213_MOUSE . MB213_HUMAN MB213_HUMAN	. . . . . . .
PladumEVm050462	1.44987119154756	0.942506380288461	10.8520398422803	0.000986869887026247	0.0300657229154996	.	. . .	. . .	. . .
PladumEVm024139	1.31135876843597	0.135685765780976	10.8492798300133	0.000988341868010181	0.030084475561173	sp|Q64442|DHSO_MOUSE Sorbitol dehydrogenase OS=Mus musculus OX=10090 GN=Sord PE=1 SV=3	ADH_SULAC	ADH_SULAC	GO:0004022
PladumEVm101992	-1.23131202920276	0.589697579771711	10.8416857960083	0.000992403418011309	0.0301819522636219	.	. . .	. . .	. . .
PladumEVm013050	1.07780596697862	1.34153893165427	10.8157356134977	0.00100641028940682	0.0305023073649639	tr|J3QN61|J3QN61_MOUSE Sterile alpha motif domain-containing protein 11 OS=Mus musculus OX=10090 GN=Samd11 PE=4 SV=1	SAM11_MOUSE SAM11_MOUSE SAM11_MOUSE . SAM11_MOUSE SAM11_MOUSE SAM11_MOUSE . . SAM11_MOUSE	SAM11_MOUSE SAM11_MOUSE SAM11_MOUSE . SAM11_MOUSE SAM11_MOUSE SAM11_MOUSE . . SAM11_MOUSE	GO:0005634 GO:0005634 GO:0005634 . GO:0005634 GO:0005634 GO:0005634 . . GO:0005634
PladumEVm007450	1.09829820909955	3.33811896571366	10.8059139797616	0.00101176362090306	0.0305853878756124	.	DUR3_ARATH . DUR3_ARATH DUR3_ARATH DUR3_ARATH DUR3_ARATH DUR3_ARATH DUR3_ARATH DUR3_ARATH DUR3_ARATH DUR31_SCHPO DUR3_ORYSJ DUR3_ARATH DUR3_ARATH DUR3_ARATH DUR3_ARATH DUR3_ARATH DUR3_ORYSJ	DUR3_ARATH DUR3_ARATH DUR3_ARATH DUR3_ARATH DUR3_ARATH DUR3_ARATH DUR3_ARATH DUR3_ARATH DUR3_ARATH DUR3_ARATH DUR3_ARATH DUR3_ARATH DUR3_ARATH DUR3_ARATH DUR3_ARATH DUR3_ARATH DUR3_ARATH DUR3_ORYSJ	GO:0016021 . GO:0016021 GO:0016021 GO:0016021 GO:0016021 GO:0016021 GO:0016021 GO:0016021 GO:0016021 GO:0016021 GO:0016021 GO:0016021 GO:0016021 GO:0016021 GO:0016021 GO:0016021 GO:0016021
PladumEVm026460	1.05938892643803	1.11501587061988	10.7955808363626	0.00101742684441594	0.0307301399516756	.	. .	TMM79_BOVIN TMM79_HUMAN	. .
PladumEVm103670	-1.40971419924919	1.98046146769877	10.7897808577862	0.00102061963992424	0.0307943590010768	.	. .	. .	. .
PladumEVm079799	-3.52970405553831	1.29841391025479	10.7672013999703	0.00103314608315445	0.0310979626932018	.	. .	. .	. .
PladumEVm008864	-1.60477474582594	0.316722909137807	10.7562693185849	0.00103926664487758	0.0312554104748413	sp|O88627|S28A2_MOUSE Sodium/nucleoside cotransporter 2 OS=Mus musculus OX=10090 GN=Slc28a2 PE=1 SV=2	S28A3_EPTST S28A3_EPTST S28A3_EPTST S28A3_EPTST RTBS_DROME RTBS_DROME RTJK_DROME RTJK_DROFU RTJK_DROFU RTJK_DROME RTJK_DROME RTJK_DROME RTJK_DROME	RTJK_DROME RIBX_MIMIV RTBS_DROME S28A3_EPTST RTJK_DROME RTBS_DROME RTJK_DROME RIBX_MIMIV RTXE_DROME RTJK_DROME RTJK_DROME RTJK_DROME RTJK_DROME	GO:0005887 GO:0005887 GO:0005887 GO:0005887 GO:0003964 GO:0003964 GO:0003964 GO:0003964 GO:0003964 GO:0003964 GO:0003964 GO:0003964 GO:0003964
PladumEVm016125	1.1274450040194	0.556119752378405	10.7510206299629	0.00104221825398944	0.0313173657894672	sp|Q6PEM8|PCFT_MOUSE Proton-coupled folate transporter OS=Mus musculus OX=10090 GN=Slc46a1 PE=1 SV=1	PCFT_DANRE S46A3_BOVIN PCFT_DANRE PCFT_DANRE PCFT_DANRE PCFT_DANRE PCFT_XENLA	PCFT_DANRE S46A3_BOVIN PCFT_DANRE PCFT_DANRE PCFT_DANRE PCFT_DANRE PCFT_XENLA	GO:0016021 GO:0016021 GO:0016021 GO:0016021 GO:0016021 GO:0016021 GO:0016021
PladumEVm035127	1.60704559668605	-0.168242343404877	10.7261176544066	0.00105633845370076	0.0317145306522621	tr|E9Q3D4|E9Q3D4_MOUSE Hydroxysteroid (17-beta) dehydrogenase 14 OS=Mus musculus OX=10090 GN=Hsd17b14 PE=4 SV=1	FABG_THEMA FABG_THEMA TRNH1_ARATH TRNH3_ARATH	FABG_THEMA TRNH1_ARATH 3AHDP_RUMGV TRNH3_ARATH	GO:0102131 GO:0102131 GO:0016491 GO:0005777
PladumEVm097516	-6.37659272058387	-0.497869859402094	10.7119098679866	0.00106448091897277	0.0319317004617903	.	.	.	.
PladumEVm071626	-2.33761121113551	-0.640088132864771	10.7014360039073	0.00107052410336174	0.0320855803573274	.	. . . .	. . . .	. . . .
PladumEVm095405	1.05048927582576	0.881459992779697	10.6393415339855	0.00110707083624634	0.0330680929122664	tr|F6XZX4|F6XZX4_MOUSE NUAK family SNF1-like kinase 1 (Fragment) OS=Mus musculus OX=10090 GN=Nuak1 PE=1 SV=1	NUAK2_MOUSE NUAK2_MOUSE	NUAK2_MOUSE NUAK2_MOUSE	GO:0005737 GO:0005737
PladumEVm081997	-1.14100258192863	4.15906376764694	10.5854704380551	0.00113979889314458	0.0339302675588897	.	.	.	.
PladumEVm083488	-1.41599353117098	3.34539379913937	10.5829240605617	0.00114136988775724	0.0339482642229031	.	. . .	. . .	. . .
PladumEVm072696	-1.34202723415517	1.92486142188283	10.5791016339934	0.00114373225781855	0.0339897487482167	.	.	.	.
PladumEVm002779	-1.16376820860711	1.16384035119118	10.5668102295397	0.00115136228326134	0.0341875764362814	sp|Q8CG65|SSPO_MOUSE SCO-spondin OS=Mus musculus OX=10090 GN=Sspo PE=2 SV=2	SSPO_CHICK SSPO_CHICK SSPO_CHICK SSPO_CHICK SSPO_CHICK SSPO_CHICK SSPO_CHICK	SSPO_CHICK SSPO_CHICK SSPO_CHICK SSPO_CHICK SSPO_CHICK SSPO_CHICK SSPO_CHICK	GO:0031012 GO:0031012 GO:0031012 GO:0031012 GO:0031012 GO:0031012 GO:0031012
PladumEVm128585	-1.4151341012523	0.589751114344464	10.5612700218653	0.00115481824631987	0.0342420394212578	.	. .	. .	. .
PladumEVm146150	-2.11703368775791	0.115043272552719	10.5113080125572	0.00118646242116606	0.0350225760237818	.	. .	. .	. .
PladumEVm027524	-1.31099203803204	3.54448248472558	10.5067289838771	0.00118940615198553	0.0350632687456465	.	. . . . .	. . . . .	. . . . .
PladumEVm126349	-1.62897296448117	0.0043219170793468	10.5060592212805	0.0011898373429217	0.0350632687456465	.	. .	. .	. .
PladumEVm081852	-1.36812150650878	0.471599886404572	10.4994132521262	0.00119412457708451	0.0351389363505649	.	. . .	. . .	. . .
PladumEVm138489	1.02830861275151	2.03749537378188	10.4989782627723	0.00119440572786103	0.0351389363505649	.	.	.	.
PladumEVm010152	-1.11656693919981	0.541320674773368	10.4872348378563	0.00120202133308601	0.0352532612398306	.	ANR52_MOUSE . . .	V018_FOWPN . . .	. . . .
PladumEVm081327	-1.57008052658767	1.19945522732406	10.4872101762131	0.00120203737774166	0.0352532612398306	.	.	.	.
PladumEVm099111	-2.16785321448391	4.38473394753671	10.4871567368326	0.00120207214569256	0.0352532612398306	.	. .	. .	. .
PladumEVm107541	-1.03294886136788	4.32241858569592	10.486797156892	0.00120230611681376	0.0352532612398306	.	.	.	.
PladumEVm111291	3.07189277476039	1.05902906510645	10.4727548515627	0.00121147927999477	0.0354334993075572	sp|P01101|FOS_MOUSE Proto-oncogene c-Fos OS=Mus musculus OX=10090 GN=Fos PE=1 SV=1	FOSL_DROER	FOSLA_DROME	GO:0005634
PladumEVm079703	-1.37641859802959	3.1286211282067	10.4670221332865	0.0012152445178753	0.0355140550577418	.	.	.	.
PladumEVm092892	-1.23918888800019	3.34456214064975	10.4595611339886	0.00122016262854488	0.0356281401935959	.	.	.	.
PladumEVm042082	1.21784690639467	1.32519361303871	10.4489998583615	0.00122715882212609	0.0358026644059992	sp|P10649|GSTM1_MOUSE Glutathione S-transferase Mu 1 OS=Mus musculus OX=10090 GN=Gstm1 PE=1 SV=2	GSTMU_RABIT GSTMU_RABIT GSTMU_RABIT GSTMU_RABIT GSTMU_MESAU GSTMU_RABIT GSTMU_RABIT	GSTMU_RABIT GSTMU_RABIT GSTMU_RABIT GSTMU_RABIT GSTMU_MESAU GSTMU_RABIT GSTMU_RABIT	GO:0005737 GO:0005737 GO:0005737 GO:0005737 GO:0005737 GO:0005737 GO:0005737
PladumEVm100442	-2.40002780824938	2.42003542322071	10.4212477419608	0.00124573700686414	0.0361943786932314	.	. .	. .	. .
PladumEVm040211	1.46126684177517	-0.243898705622883	10.4067060831334	0.00125558506320631	0.0363902116462444	tr|A8JYK8|A8JYK8_MOUSE Bifunctional epoxide hydrolase 2 OS=Mus musculus OX=10090 GN=Ephx2 PE=1 SV=1	LINB_SPHJU DHAA_MYCS2 LINB_SPHJU LINB_SPHJU LINB_SPHJU DHAA_MYCS2 LINB_SPHJU DHAA_MYCS2	LINB_SPHJU DHAA_MYCS2 LINB_SPHJU LINB_SPHJU LINB_SPHJU DHAA_MYCS2 LINB_SPHJU LINB_SPHJU	GO:0042597 GO:0018786 GO:0042597 GO:0042597 GO:0042597 GO:0018786 GO:0042597 GO:0018786
PladumEVm065832	1.48351749077692	4.52494171024694	10.331616082283	0.00130770654856463	0.037652301583139	.	ART2_YEAST ART2_YEAST ART2_YEAST ART2_YEAST ART2_YEAST ART2_YEAST ART2_YEAST ART2_YEAST ART2_YEAST ART2_YEAST ART2_YEAST ART2_YEAST .	ART2_YEAST ART2_YEAST ART2_YEAST ART2_YEAST . ART2_YEAST . . . ART2_YEAST ART2_YEAST . .	. . . . . . . . . . . . .
PladumEVm150443	-2.51373673339633	0.14330674961122	10.3284805197036	0.00130993002703929	0.0376588922223899	.	. .	. .	. .
PladumEVm032785	1.47419150373363	-0.252088579522388	10.3241993689892	0.00131297204131071	0.0377111765291262	.	. . .	. PIF4_TRYB2 PIF4_TRYB2	. . .
PladumEVm008008	1.11114148261549	1.00480833529715	10.3200100130615	0.0013159557521924	0.0377659948588746	.	. . . . . . . . . . . . . . . .	. . . . . . . . . . . . . . . .	. . . . . . . . . . . . . . . .
PladumEVm086700	1.35342068905612	4.68983082887204	10.3084683951554	0.0013242113838847	0.0379369497925108	.	. .	. .	. .
PladumEVm011989	1.05310462095616	0.260305208389249	10.3079507059462	0.00132458290910256	0.0379369497925108	sp|O08914|FAAH1_MOUSE Fatty-acid amide hydrolase 1 OS=Mus musculus OX=10090 GN=Faah PE=1 SV=1	FAAH1_MOUSE FAAH1_MOUSE FAAH1_MOUSE	FAAH1_CAEEL FAAH1_CAEEL FAAH1_CAEEL	GO:0005789 GO:0005789 GO:0005789
PladumEVm104317	-2.3889530650408	-0.421772271301281	10.3062041986973	0.00132583708737981	0.0379369497925108	tr|G3UXX0|G3UXX0_MOUSE A disintegrin and metalloproteinase with thrombospondin motifs 10 (Fragment) OS=Mus musculus OX=10090 GN=Adamts10 PE=4 SV=1	ATS6_HUMAN	ATS6_HUMAN	GO:0031012
PladumEVm019095	1.16894513665395	0.580667398849382	10.3043382168158	0.00132717838941836	0.0379369497925108	sp|Q9WVK8|CP46A_MOUSE Cholesterol 24-hydroxylase OS=Mus musculus OX=10090 GN=Cyp46a1 PE=1 SV=1	CP46A_MOUSE CP46A_MOUSE CP46A_MOUSE	CP46A_MOUSE CP46A_MOUSE CP46A_MOUSE	GO:0030425 GO:0030425 GO:0030425
PladumEVm028738	-1.18697161558961	1.9331483331757	10.3041515487562	0.00132731264540085	0.0379369497925108	.	. .	. .	. .
PladumEVm107261	1.44294898689438	1.27739957148956	10.2701681308406	0.0013519848177474	0.0385167645523219	.	.	.	.
PladumEVm108393	1.14065800260452	-0.258706669821455	10.2552615140837	0.00136295311073195	0.0387391236930962	.	.	.	.
PladumEVm103302	-1.07803707075712	3.95766561403843	10.2550648961806	0.00136309838257372	0.0387391236930962	.	.	.	.
PladumEVm079525	-1.1068872699548	3.96319498782181	10.2282449079103	0.00138306205606387	0.0391751407572992	.	.	.	.
PladumEVm105909	7.11217647353834	-0.435843813500255	10.2269724266308	0.00138401655933636	0.0391751407572992	.	.	.	.
PladumEVm111547	-1.17842008284148	2.67604149161794	10.2200051980829	0.00138925459486932	0.0392917440853258	.	.	.	.
PladumEVm020616	-1.03003153155319	1.32597093136273	10.2185173362424	0.00139037578313439	0.0392918182897521	.	. . . .	. . . .	. . . .
PladumEVm102879	-1.2465150525525	0.668983457602713	10.2093072093518	0.00139733655208342	0.0393934518981013	.	.	.	.
PladumEVm084054	1.08476222083288	2.52983532734904	10.1993267965454	0.00140491932182992	0.0395754619229508	.	. . . . . . . . .	. . . . . . . . .	. . . . . . . . .
PladumEVm051961	-1.53242839084812	1.17325047940762	10.1454377176173	0.00144658810814466	0.0405424667576787	.	. . . . . . . .	GP1BA_MOUSE . . . . GP1BA_MOUSE . GP1BA_MOUSE	. . . . . . . .
PladumEVm066777	-1.09178094000483	1.87181370190183	10.1451856310286	0.0014467859420262	0.0405424667576787	.	. .	. .	. .
PladumEVm084297	-1.32913978126336	1.82034194220935	10.1325502768086	0.0014567371645324	0.0407410878809949	.	. .	. .	. .
PladumEVm006520	1.18082186267991	-0.262134259993201	10.1066468753734	0.0014773551406958	0.041252030228316	.	.	.	.
PladumEVm097251	4.60185357186514	-1.12733752006062	10.1024489092153	0.00148072425664532	0.0413132652606674	.	RIC1_DANRE	AMT1_HALMT	GO:0005829
PladumEVm056233	-1.76495465463028	0.995576080992362	10.0856603481287	0.00149427603120358	0.0416252451610534	.	.	.	.
PladumEVm147249	-1.1164710407109	1.6127450288587	10.0753292132179	0.00150267771123715	0.0418136384778394	.	. .	. .	. .
PladumEVm085536	-2.22237992251402	-0.503037392892194	10.0441343077908	0.00152833808337438	0.0423056988610652	.	. . .	. . .	. . .
PladumEVm053732	-1.03737761863115	1.09639692930248	10.0353704629419	0.00153562659988703	0.0424739807671116	.	. .	. .	. .
PladumEVm029083	2.15056544111248	-0.166504796644251	10.0193268855132	0.00154906069920979	0.0427781880354892	sp|P00184|CP1A1_MOUSE Cytochrome P450 1A1 OS=Mus musculus OX=10090 GN=Cyp1a1 PE=1 SV=2	CP17A_SQUAC CP1A1_CHEAU CP1A1_CHEAU CP1A2_RABIT	CP17A_SQUAC CP1A1_CHEAU CP1A1_CHEAU CP1A2_RABIT	GO:0016020 GO:0005789 GO:0005789 GO:0005789
PladumEVm127667	-1.02078960041507	2.22683301465984	10.003290399597	0.0015626078270242	0.0430507648155914	.	. . .	. . .	. . .
PladumEVm016141	1.23502449788225	3.35311630672788	9.99048696949698	0.00157350987499739	0.0432155444714883	sp|P47738|ALDH2_MOUSE Aldehyde dehydrogenase, mitochondrial OS=Mus musculus OX=10090 GN=Aldh2 PE=1 SV=1	ALDH2_MESAU ALDH2_MOUSE ALDH2_MESAU ALDH_ENCBU AL1A1_CHICK	ALDH2_MESAU ALDH2_MESAU ALDH2_MESAU ALDH_ENCBU AL1A1_CHICK	GO:0005759 GO:0005759 GO:0005759 GO:0004029 GO:0005829
PladumEVm102032	-1.02839159327088	0.829566173757937	9.98077495596115	0.00158183095890222	0.043373882579219	.	. .	. .	. .
PladumEVm065389	-7.26498510086539	-0.721673826622584	9.97943860728776	0.00158297940235599	0.043373882579219	.	.	.	.
PladumEVm109816	-1.37139816157388	0.402019929844901	9.97481057985502	0.00158696320975311	0.0434491478324221	.	. . . .	. . . .	. . . .
PladumEVm017393	-1.38080547522474	-0.139899022744826	9.93681434291508	0.00162005674266899	0.0440535324234827	sp|Q09PK2|APRV1_MOUSE Retroviral-like aspartic protease 1 OS=Mus musculus OX=10090 GN=Asprv1 PE=1 SV=1	YI31B_YEAST YI31B_YEAST .	POL_JEMBR POL4_DROME .	GO:0005737 GO:0005737 .
PladumEVm118352	-1.17081343378159	0.377879551154767	9.91845112688038	0.00163630024891736	0.0443163599411875	.	. .	. .	. .
PladumEVm073810	-1.1897923681853	1.81095164129399	9.90887160889206	0.00164483936624541	0.044453559845965	.	.	.	.
PladumEVm118298	-1.47313875351774	0.376486367407956	9.90850994628414	0.00164516263272567	0.044453559845965	.	.	.	.
PladumEVm059295	-1.10457056713086	1.96431767672733	9.89522579705485	0.00165708116957158	0.0447068281440405	.	. . . .	. . . .	. . . .
PladumEVm010547	1.28275123950849	2.9939848815316	9.8631484296143	0.00168622292405824	0.0453841863996577	sp|Q49B93|SC5AC_MOUSE Sodium-coupled monocarboxylate transporter 2 OS=Mus musculus OX=10090 GN=Slc5a12 PE=1 SV=1	SC5A6_RAT SC5AC_HUMAN SC5A6_RAT . . SC5A6_RAT SC5AC_MOUSE SC5AC_MOUSE SC5A6_RAT SC5A6_RAT SC5A6_RAT SC5AC_MOUSE SC5AC_MOUSE SC5A6_RAT SC5A6_RAT SC5A8_DANRE SC5AC_MOUSE SC5AC_MOUSE SC5A6_RAT SC5A6_RAT	SC5A6_RAT SC5AC_HUMAN SC5A6_RAT . . SC5A6_RAT . SC5AC_MOUSE SC5A6_RAT . SC5AC_MOUSE . SC5AC_MOUSE . SC5A8_DANRE SC5AC_MOUSE . SC5AC_MOUSE SC5A8_DANRE .	GO:0031526 GO:0016324 GO:0031526 . . GO:0031526 GO:0016324 GO:0016324 GO:0031526 GO:0031526 GO:0031526 GO:0016324 GO:0016324 GO:0031526 GO:0031526 GO:0016021 GO:0016324 GO:0016324 GO:0031526 GO:0031526
PladumEVm035097	2.62961298098578	2.41921020576913	9.8619127937192	0.00168735580715555	0.0453841863996577	sp|Q3U5F4|YRDC_MOUSE YrdC domain-containing protein, mitochondrial OS=Mus musculus OX=10090 GN=Yrdc PE=1 SV=1	YRDC_RAT YRDC_MOUSE	YRDC_RAT YRDC_MOUSE	GO:0005737 GO:0005737
PladumEVm064444	1.07949110434386	1.81540566364464	9.85781393234606	0.00169111934091632	0.045450611391253	.	. .	. .	. .
PladumEVm094963	2.1933282435705	0.167806434893952	9.85520824076272	0.00169351628177568	0.0454802342736501	.	. . .	. . .	. . .
PladumEVm133942	-1.67682656599665	0.0206401086976832	9.85317437605674	0.00169538959845435	0.0454957604468341	.	. . .	. . .	. . .
PladumEVm111120	-3.72963067902591	-0.519761392856833	9.83429637975921	0.00171287791513537	0.0458599561928051	.	.	.	.
PladumEVm055558	1.27094323899638	0.188356882706883	9.83115345920887	0.00171580717223767	0.0459033956886463	.	.	.	.
PladumEVm028495	-1.0906800910679	-0.0360164829321571	9.82450097840077	0.00172202415440837	0.045999652069888	.	. . . . .	. . . . .	. . . . .
PladumEVm032960	1.09145497170734	0.299937122777139	9.77792931130283	0.00176619108135076	0.047028827410205	.	. . . . . . . .	. . . . . . . .	. . . . . . . .
PladumEVm076739	3.14825974528889	-1.08835208634136	9.77377523852235	0.00177018599686337	0.0470621535674162	.	.	.	.
PladumEVm084611	-1.35828705802069	0.925616421921047	9.77060395885402	0.00177324193609294	0.0470813828338145	.	. .	. .	. .
PladumEVm079492	1.19918463627964	1.16862006888961	9.75188018194499	0.00179139400616035	0.0474557294527864	.	. . .	. . .	. . .
PladumEVm058701	3.05948377290201	-0.519333500182483	9.71505036410326	0.00182765071320114	0.0482599696403018	.	ANMK_FRATN	ANMK_FRATN	GO:0005524
PladumEVm109738	-1.2164498199305	0.537970740842811	9.70939633934432	0.00183328223948944	0.0483268919074062	sp|Q91ZA8|NRARP_MOUSE Notch-regulated ankyrin repeat-containing protein OS=Mus musculus OX=10090 GN=Nrarp PE=1 SV=1	NRARP_XENLA NRARP_XENLA	NRARP_XENLA NRARP_XENLA	GO:0007275 GO:0007275
PladumEVm067346	1.11438527034732	3.66714068706883	9.70736773070231	0.00183530706012484	0.0483274595959561	sp|P08113|ENPL_MOUSE Endoplasmin OS=Mus musculus OX=10090 GN=Hsp90b1 PE=1 SV=2	ENPL1_CAEEL	ENPL_RAT	GO:0005783
PladumEVm037002	2.06131968899585	1.58647030167038	9.70598330205877	0.0018366902047378	0.0483276530500558	.	RTJK_DROME RTJK_DROME . . RTBS_DROME RTBS_DROME .	RTJK_DROFU RTJK_DROFU . . . . .	GO:0003964 GO:0003964 . . GO:0003964 GO:0003964 .
PladumEVm042197	2.25048755462869	-0.32002701166094	9.69957424061599	0.00184310710112075	0.0484601969618778	.	. .	. .	. .
PladumEVm061419	-3.94514112223595	-0.323736229171723	9.69327903252343	0.00184943212587008	0.0485813291887409	sp|Q8VDW4|UBE2W_MOUSE Ubiquitin-conjugating enzyme E2 W OS=Mus musculus OX=10090 GN=Ube2w PE=1 SV=1	UBE2W_RAT UBE2W_RAT UBE2W_RAT	UBE2W_RAT . UBE2W_RAT	GO:0005634 GO:0005634 GO:0005634
PladumEVm082433	-1.1158777699606	0.0951348347941666	9.68301672861698	0.00185979023698772	0.0487165187581413	.	.	.	.
PladumEVm102337	1.19137138850627	4.70624646154297	9.66735764551952	0.00187570894721819	0.0489873815531103	.	.	.	.
PladumEVm147388	1.31107935520782	0.583968160373517	9.65501651849715	0.00188835195417159	0.0492443497358467	.	. .	. .	. .
PladumEVm104351	-2.91216872404703	1.50281886718359	9.64737886614003	0.00189621967104405	0.0494128400480447	.	.	.	.
