# Supplementary material for: Multifaceted conserved functions of Notch during post-embryonic neurogenesis in the annelid Platynereis
Source: EMBO Rep. 2026 Apr 1;27(9):2345–68. doi: 10.1038/s44319-026-00731-6 (PMC13172424; doi:10.1038/s44319-026-00731-6)
Supplement: Supplementary file 12 — Source data Fig. 2 [file 44319_2026_731_MOESM12_ESM.zip]

Archive with 4 entries (3 files):
- Figure2/
- Figure2/panelA.xlsx
- Figure2/panelC.xlsx
- Figure2/panelE.xlsx
