# Supplementary material for: Multifaceted conserved functions of Notch during post-embryonic neurogenesis in the annelid Platynereis
Source: EMBO Rep. 2026 Apr 1;27(9):2345–68. doi: 10.1038/s44319-026-00731-6 (PMC13172424; doi:10.1038/s44319-026-00731-6)
Supplement: Supplementary file 12 — Source data Fig. 2 [file 44319_2026_731_MOESM12_ESM.zip › Figure2/panelA.xlsx]

## Sheet: Feuil1
	2A
			DMSO 0,05%																							LY-411575 5µM
			R1 n=23																							R1 n=18
		Day 1	1	1	1	1	1	1	0.5	1	1	1	0.5	1	1	1	1	1	0.5	1	1	1	1	1	1	1	1	1	1	1	1	1	0.5	1	1	1	1	1	1	1	1	1	1
		Day 2	2	2	2	2	2	1.5	1	2	2	2	1	1	2	1.5	1.5	2	2	1.5	2	2	1.5	2	2	1.5	1.5	1	1.5	2	1	1.5	1	1.5	1	2	1.5	1	2	1.5	1	1	1
		Day 3	3	3	3	3	3	3	2	3	3	3	2.5	3	3	3.5	2.5	3	3	2.5	3	3	3	3	3	2	2	1	1.5	2	1	1.5	2	1.5	1.5	2	1.5	1	2.5	1.5	1	1	1
		Day 4	4	4	4	4	4	4	2	4	5	4	3	4	4	3.5	4	4	4	3	4	4	4	4.5	4	2	2	1	1.5	2	1	1.5	2	1.5	1	2	1.5	1	2.5	2	2	1	1
		Day 5	5	5	5	5	4.5	5	2	5	5	5	4	4.5	5	4.5	4.5	5	5	4	4.5	4.5	5	5	4.5	2	2	1	1.5	2	2	1.5	2.5	2	1	2	2	2	2.5	2.5	2	2	2
			DMSO 0,04%																								LY-411575 5µM
			R2 n=24																								R2 n=24
		Day 1	1	1	1	1	1	1	1	1	1	1.5	1	1	1	1	1	1	1	1	1	1	1	1	1	1	1	1	1	1.5	1	1	1	1	1	1	1	1	0.5	1	1	1	1	1	1	1	1	1	1
		Day 2	2	2	2	2	2	1.5	2	2	1.5	2	2	2	1.5	1.5	2	2	2	2	2	2.5	2	2	2	2	1	1	2	1.5	2	2	2	2	1	1	1	2	1.5	1.5	1.5	2	1	1	2	1.5	1	1	1
		Day 3	3.5	3	3	3	3	2	3	3	3	2.5	2.5	2.5	1.5	2	3	3	3	3	2	2.5	3	3	3	3	2	1.5	2	1.5	2	2	2	2	2	1	1	2	2	1.5	2	2	1	1	2	1.5	2	2	1.5
		Day 4	4	4	4	4	4	3	4	1	3.5	4	3.5	4	1.5	4	4	4	4	4	2	2.5	3.5	4.5	4	4	2	1.5	2	2.5	2	2	2.5	2	1.5	1	1	2	2	1.5	2	2	1	2	2	1.5	2	2	2
		Day 5	6	5	5	5	5	4	5	5	5	5	4.5	5	2.5	5	5	5	5	4	3	3	5	5	5	5	2	2	2	2.5	2	2	2.5	2	2	2	2	2	2	2	1.5	2	2	2	2	1.5	2	2	2
[truncated: 1 more columns]
