# Supplementary material for: Multifaceted conserved functions of Notch during post-embryonic neurogenesis in the annelid Platynereis
Source: EMBO Rep. 2026 Apr 1;27(9):2345–68. doi: 10.1038/s44319-026-00731-6 (PMC13172424; doi:10.1038/s44319-026-00731-6)
Supplement: Supplementary file 12 — Source data Fig. 2 [file 44319_2026_731_MOESM12_ESM.zip › Figure2/panelC.xlsx]

## Sheet: Feuil1
	2C
		2 dpa DMSO 0,05% n=8					2 dpa LY-411575 5µM n=8
			Nb of Hoechst+	Nb of EdU+	%EdU+			Nb of Hoechst+	Nb of EdU+	%EdU+
		DMSO_EdU1h_2dpa_V1	860	157	18.2558		LY_EdU1h_2dpa_V1	1479	353	23.8675
		DMSO_EdU1h_2dpa_V2	870	146	16.7816		LY_EdU1h_2dpa_V2	1020	296	29.0196
		DMSO_EdU1h_2dpa_V3	689	150	21.7707		LY_EdU1h_2dpa_V3	887	324	36.5276
		DMSO_EdU1h_2dpa_V4	1171	277	23.655		LY_EdU1h_2dpa_V4	1568	467	29.7832
		DMSO_EdU1h_2dpa_V5	416	125	30.0481		LY_EdU1h_2dpa_V5	643	133	20.6843
		DMSO_EdU1h_2dpa_V6	313	70	22.3642		LY_EdU1h_2dpa_V6	745	145	19.4631
		NewSerie_DMSO_EdU_2dpa_V2	564	71	12.5887		NewSerie_LY_EdU_2dpa_V1	535	123	22.9907
		NewSerie_DMSO_EdU_2dpa_V4	484	141	29.1322		NewSerie_LY_EdU_2dpa_V3	289	91	31.4879
		5 dpa DMSO 0,05% n=8					5 dpa LY-411575 5µM n=8
			Nb of Hoechst+	Nb of EdU+	%EdU+			Nb of Hoechst+	Nb of EdU+	%EdU+
		V2	3173	364	11.4718		LY_5dpa_V6	1242	274	22.0612
		V4	2080	409	19.6635		NewSerie_LY_5dpa_V1	2298	498	21.671
		V7 ex v1	4368	1228	28.1136		NewSerie_LY_5dpa_V2	2078	444	21.3667
		V8 ex V2	3077	755	24.5369		NewSerie_LY_5dpa_V3	1343	204	15.1899
		NewSerie_DMSO_EdU_5dpa_V1	4631	1541	33.2758		NewSerie_LY_5dpa_V5	1254	398	31.7384
		NewSerie_DMSO_EdU_5dpa_V2	4155	1086	26.1372		NewSerie_LY_5dpa_V6	1886	393	20.8378
		NewSerie_DMSO_EdU_5dpa_V3	2975	982	33.0084		NewSerie_LY_5dpa_V7	2110	574	27.2038
		NewSerie_DMSO_EdU_5dpa_V4	3905	1294	33.137		NewSerie_LY_5dpa_V8	1234	340	27.5527
