# Supplementary material for: Multifaceted conserved functions of Notch during post-embryonic neurogenesis in the annelid Platynereis
Source: EMBO Rep. 2026 Apr 1;27(9):2345–68. doi: 10.1038/s44319-026-00731-6 (PMC13172424; doi:10.1038/s44319-026-00731-6)
Supplement: Supplementary file 12 — Source data Fig. 2 [file 44319_2026_731_MOESM12_ESM.zip › Figure2/panelE.xlsx]

## Sheet: Feuil1
	2E
		2dpa DMSO 0,05% n=5					2 dpa LY-411575 5µM n=5
			Nb of Hoechst+	Nb of TUNEL+	% TUNEL+			Nb of Hoechst+	Nb of TUNEL+	% TUNEL+
		N5	1035	56	5.41063		V1	1042	135	12.9559
		N6	937	61	6.51014		V2	1519	147	9.67742
		V1	896	48	5.35714		V4*	1746	78	4.46735
		V2	1335	103	7.71536		V5*	1681	75	4.46163
		V3	779	34	4.36457		V6*	513	101	19.6881
		5dpa DMSO 0,05% n=6					5 dpa LY-411575 5µM n=7
			Nb of Hoechst+	Nb of TUNEL+	% TUNEL+			Nb of Hoechst+	Nb of TUNEL+	% TUNEL+
		N4	2704	40	1.47929		V1	2797	297	10.6185
		N5	1679	46	2.73973		V2	2396	187	7.80467
		V1	1631	36	2.20723		V4	2045	133	6.50367
		V2	5013	66	1.31658		V5*	1222	46	3.76432
		V3	1340	66	4.92537		V6*	981	33	3.36391
		V4	3092	106	3.4282		V7*	2102	124	5.89914
							v8*	4451	208	4.67311
