# Supplementary material for: Multifaceted conserved functions of Notch during post-embryonic neurogenesis in the annelid Platynereis
Source: EMBO Rep. 2026 Apr 1;27(9):2345–68. doi: 10.1038/s44319-026-00731-6 (PMC13172424; doi:10.1038/s44319-026-00731-6)
Supplement: Supplementary file 13 — Figure EV2 Source Data [file 44319_2026_731_MOESM13_ESM.zip › FigureEV2/panelA.xlsx]

## Sheet: Feuil1
	EV2A
			DMSO 0,1%										LY-411575 1µM											LY-411575 5µM										LY-411575 10µM
			n=10										n=11											n=10										n=12
		Day 1	1	1	1	1	1	1	1	1	1	1	1	1	1	1	1	1	1	1	1	1	1	1	1	1	1	1	1	1	1	1	1	1	1	1	1	1	1	1	1	1	1	1	1
		Day 2	1.5	2	1	1.5	2	2	1	1.5	2	1.5	1	2	2	2	1.5	2	2	1.5	1.5	1	1	2	2	1	1.5	2	1.5	1.5	2	1.5	2	2	2	2	2	2	1	2	2	2	1	2	1.5
		Day 3	3	2	2	3	3	3	1	3	3	2	2.5	2.5	2	2	2	2.5	2	1.5	1.5	1	1	2	2	1	1.5	1.5	1.5	1.5	2	2	2	2	2	2	2	2	2	1.5	2.5	2	1	3	1.5
		Day 4	4	2.5	2	4	4	4	2	2	4	1	2.5	2.5	2.5	2.5	2	2.5	2	2	2	1	2	2.5	2.5	2	1.5	1.5	1.5	1.5	1	2	1.5	2	2.5	2.5	1.5	1	2	1.5	2	1.5	1.5	1.5	1.5
		Day 5	5	4	2	5	5	5	2.5	3	5	2	1.5	2.5	2.5	3	2.5	2.5	2	2	2	1	2	2	2.5	2	2	1.5	1.5	1.5	1	1.5	1.5	2	2	2	2	1	2	1.5	1.5	2	2	1	1
