# Supplementary material for: Multifaceted conserved functions of Notch during post-embryonic neurogenesis in the annelid Platynereis
Source: EMBO Rep. 2026 Apr 1;27(9):2345–68. doi: 10.1038/s44319-026-00731-6 (PMC13172424; doi:10.1038/s44319-026-00731-6)
Supplement: Supplementary file 13 — Figure EV2 Source Data [file 44319_2026_731_MOESM13_ESM.zip › FigureEV2/panelB.xlsx]

## Sheet: Feuil1
	EV2B
			DMSO 0,1%																					RO-4929097 5µM										RO-4929097 10µM
			n=21																					n=10										n=12
		Day 1	1	1	1	1	1	1	1	1	1	1	1	1	1	1	1	0.5	1	1.5	1	0.5	1	1	1	1	1	1	1	0.5	1	1	1	0.5	1	1	1	1	1	1	1	1	1	1	1
		Day 2	2	2	2	2	2	2	2	1.5	2	2	2	2	2	2	2	1.5	2	2	2	1.5	2	2	2	1.5	2	2	1.5	1.5	2	1	2	1	1	1	1.5	1.5	1	2	2	1	1	1	1.5
		Day 3	3	3	3	3	3	3	3	2.5	3	3	3	3	3	2.5	2	1.5	3.5	3	3	2	2.5	2	2	2	1.5	2	1.5	1.5	2	1.5	2	2	2	1.5	2	1.5	1	2	2	1	2	1.5	2
		Day 4	4	4	4	4.5	4	4	3.5	3.5	3.5	4	4	4	3.5	3.5	4	3	4	4	4	4	4	1.5	2	2	1.5	1.5	2	1.5	2	1.5	2.5	2	2	1.5	2	1.5	1	2	2	1.5	2	1.5	2
		Day 5	5	4	4	5	5	5	5	5	5	5	4.5	5	5	5	5	3.5	5	4.5	5	5	5	1.5	2	2	2	1.5	2.5	2	2	1.5	2.5	2.5	2	1.5	2	2	1	2	3	2	2	2	2
