# Supplementary material for: Multifaceted conserved functions of Notch during post-embryonic neurogenesis in the annelid Platynereis
Source: EMBO Rep. 2026 Apr 1;27(9):2345–68. doi: 10.1038/s44319-026-00731-6 (PMC13172424; doi:10.1038/s44319-026-00731-6)
Supplement: Supplementary file 13 — Figure EV2 Source Data [file 44319_2026_731_MOESM13_ESM.zip › FigureEV2/panelD.xlsx]

## Sheet: Feuil1
	EV2D
		5 dpa DMSO 0,05%	full sample (From Figure 2)				Ectoderm				meso-endoderm
			Nb of Hoechst+	Nb of EdU+	%EdU+		Nb of Hoechst+	Nb of EdU+	%EdU+		Nb of Hoechst+	Nb of EdU+	%EdU+
		V2	3173	364	11.4718		1635	223	13.6391		1538	141	9.16775
		V4	2080	409	19.6635		1219	257	21.0829		861	152	17.6539
		V7 ex v1	4368	1228	28.1136		2288	676	29.5455		2080	552	26.5385
		V8 ex V2	3077	755	24.5369		1421	419	29.4863		1656	336	20.2899
		NewSerie_DMSO_EdU_5dpa_V1	4631	1541	33.2758		2080	733	35.2404		2551	808	31.6739
		NewSerie_DMSO_EdU_5dpa_V2	4155	1086	26.1372		1528	449	29.3848		2627	637	24.2482
		NewSerie_DMSO_EdU_5dpa_V3	2975	982	33.0084		1515	557	36.7657		1460	425	29.1096
		NewSerie_DMSO_EdU_5dpa_V4	3905	1294	33.137		1293	459	35.4988		2612	835	31.9678
		5 dpa LY-411575, 5 µM	full sample (From Figure 2)				Ectoderm				meso-endoderm
			Nb of Hoechst+	Nb of EdU+	%EdU+		Nb of Hoechst+	Nb of EdU+	%EdU+		Nb of Hoechst+	Nb of EdU+	%EdU+
		LY_5dpa_V6	1242	274	22.0612		543	198	36.4641		699	76	10.8727
		NewSerie_LY_5dpa_V1	2298	498	21.671		987	325	32.9281		1311	173	13.196
		NewSerie_LY_5dpa_V2	2078	444	21.3667		1085	305	28.1106		993	139	13.998
		NewSerie_LY_5dpa_V3	1343	204	15.1899		740	142	19.1892		603	62	10.2819
		NewSerie_LY_5dpa_V5	1254	398	31.7384		559	280	50.0894		695	118	16.9784
		NewSerie_LY_5dpa_V6	1886	393	20.8378		1090	311	28.5321		796	82	10.3015
		NewSerie_LY_5dpa_V7	2110	574	27.2038		1205	408	33.8589		905	166	18.3425
		NewSerie_LY_5dpa_V8	1234	340	27.5527		695	291	41.8705		539	49	9.09091
