# Supplementary material for: Multifaceted conserved functions of Notch during post-embryonic neurogenesis in the annelid Platynereis
Source: EMBO Rep. 2026 Apr 1;27(9):2345–68. doi: 10.1038/s44319-026-00731-6 (PMC13172424; doi:10.1038/s44319-026-00731-6)
Supplement: Supplementary file 13 — Figure EV2 Source Data [file 44319_2026_731_MOESM13_ESM.zip › FigureEV2/panelF.xlsx]

## Sheet: Feuil1
	EV2F
		2 dpa DMSO 0,05% n=8					2 dpa LY-411575 5µM n=8
			Nb of Hoechst+	Surface area (µm²)	Density			Nb of Hoechst+	Surface area (µm²)	Density
		1	1087	62500	0.017392		1	963	90100	0.0106881
		2	813	65300	0.0124502		2	758	79700	0.00951066
		3	825	71100	0.0116034		3	782	63000	0.0124127
		4	1358	98100	0.013843		4	1057	10400	0.101635
		5	791	35100	0.0225356		5	741	66400	0.0111596
		6	1212	71300	0.0169986		6	444	48500	0.00915464
		7	1363	93300	0.0146088		7	1272	79800	0.0159398
		8	929	55200	0.0168297		8	970	75300	0.0128818
							9	938	71600	0.0131006
							10	1124	78400	0.0143367
		5 dpa DMSO 0,05% n=8
			Nb of Hoechst+	Surface area (µm²)	Density
		1	3426	172000	0.0199186		5 dpa LY-411575 5µM n=8
		2	1996	78200	0.0255243			Nb of Hoechst+	Surface area (µm²)	Density
		3	1463	60100	0.0243428		1	1470	95700	0.0153605
		4	3743	211000	0.0177393		2	1049	55900	0.0187657
		5	1679	934000	0.00179764		3	1702	89200	0.0190807
		6	2752	109000	0.0252477		4	1063	62700	0.0169537
		7	2710	127000	0.0213386		5	1245	71500	0.0174126
		8	1311	67100	0.019538		6	1409	74200	0.0189892
