# Supplementary material for: Multifaceted conserved functions of Notch during post-embryonic neurogenesis in the annelid Platynereis
Source: EMBO Rep. 2026 Apr 1;27(9):2345–68. doi: 10.1038/s44319-026-00731-6 (PMC13172424; doi:10.1038/s44319-026-00731-6)
Supplement: Supplementary file 14 — Figure EV4 Source Data [file 44319_2026_731_MOESM14_ESM.zip › FigureEV4/panelB.xlsx]

## Sheet: Feuil1
		DMSO 0,05 % (n=11)											LY-411575 5µM _ 0 to 10 dpa (n=12)												LY-411575 5µM_ 1 to 10 dpa (n=11)											LY-411575 5µM _ 2 to 10 dpa (n=12)												LY-411575 5µM _ 3 to 10 dpa (n=12)
	Day 5	5	4	6	5	4.5	5	5	5	5	5	5	2	2	2.5	2	2	2	2	2	2.5	2	2	2	2	2.5	2	2	2	2.5	2	2	2	2.5	2	2.5	2	2	2	2	2	2	2	2	2.5	2	1.5	4	2
	Day 8	8	5	8	7	6	7	6	7	6	6	6	3	3	3	3	3	3.5	2	3	3.5	2	3	3.5	2	3	3	3	3	4	3.5	3.5	4	4	3	5	2	2	3.5	3.5	3.5	4	4	2	4	2.5	2.5	6	2
	Day 10	10	7	10	9	8	9	8	9	7	7.5	7.5	3	3	4	4	2	3	3	3.5	4.5	2	3	3	2.5	3.5	3.5	4.5	3	4.5	4.5	3.5	5	5	4	6	3	3	5	5	4	6	5	4	6	3	5	6.5	2
[truncated: 33 more columns]
