# Supplementary material for: Multifaceted conserved functions of Notch during post-embryonic neurogenesis in the annelid Platynereis
Source: EMBO Rep. 2026 Apr 1;27(9):2345–68. doi: 10.1038/s44319-026-00731-6 (PMC13172424; doi:10.1038/s44319-026-00731-6)
Supplement: Supplementary file 15 — Appendix Figure S5 Source Data [file 44319_2026_731_MOESM15_ESM.zip › AppendixS5/panelB.xlsx]

## Sheet: Feuil1
	B
		10 dpa DMSO 0,05 %					10 dpa LY-411575 5 µM
			Nb of Hoechst+	Nb of TUNEL+	% TUNEL+			Nb of Hoechst+	Nb of TUNEL+	% TUNEL+
		V1	2762	143	5.17741		V1	1291	213	16.4988
		V3	2516	105	4.17329		V3	1109	184	16.5915
		V4	3236	56	1.73053		V5	1075	111	10.3256
		V5	2240	38	1.69643		V6	1902	153	8.04416
		V6	2715	33	1.21547		V8	1383	131	9.47216
