# Supplementary material for: Multifaceted conserved functions of Notch during post-embryonic neurogenesis in the annelid Platynereis
Source: EMBO Rep. 2026 Apr 1;27(9):2345–68. doi: 10.1038/s44319-026-00731-6 (PMC13172424; doi:10.1038/s44319-026-00731-6)
Supplement: Supplementary file 16 — Appendix Figure S7 Source Data [file 44319_2026_731_MOESM16_ESM.zip]

Archive with 2 entries (1 files):
- AppendixS7/
- AppendixS7/panelA.xlsx
