# Supplementary material for: Multifaceted conserved functions of Notch during post-embryonic neurogenesis in the annelid Platynereis
Source: EMBO Rep. 2026 Apr 1;27(9):2345–68. doi: 10.1038/s44319-026-00731-6 (PMC13172424; doi:10.1038/s44319-026-00731-6)
Supplement: Supplementary file 16 — Appendix Figure S7 Source Data [file 44319_2026_731_MOESM16_ESM.zip › AppendixS7/panelA.xlsx]

## Sheet: Feuil1
	A
			DMSO 0,05 % (n=18)																		PP2 1µM (n=18)
		Day 2	2	1.75	2	1.75	1.75	2	2	2	1.5	1.5	2	1.75	2	1.75	2	2	2.5	2	1.5	1	1	1	1	0.5	2	1	1	1	1	1	1	1	1	1	1	1.5
		Day 3	3	2.5	3	2.75	2.5	3	3	2.5	2.5	2.75	3	2	2.75	3	3	3.5	3	3	3	1	2	1	1	1	3	1.5	1	1	1.5	1	1	2	1	1	1.5	2
		Day 5	5	5	5	5	5	6	5	5	5	5	5	5	5	5	5.5	5	5	5.5	4	2	2	1.5	2	4	4	4	2	2	3.5	1	2.5	2	1	2.5	2	2
